# Supplementary material for: Ebola virus disease in the Democratic Republic of the Congo, 1976-2014
Source: eLife. 2015 Nov 3;4:e09015. doi: 10.7554/eLife.09015 (PMC4629279; doi:10.7554/eLife.09015)
Supplement: Supplementary file 1. — Aggregated line list for all outbreaks in the Democratic Republic of the Congo. DOI: http://dx.doi.org/10.7554/eLife.09015.017 [file elife09015s001.xls]

## Sheet: 24-02-2015 Appendix 1
Outbreak	Year_outbreak	Person_ID	Age	Sex	Date_of_onset_symp	Date_hospital_discharge	Outcome	Case_definition	Date_of_notification	Date_of_Hospitalisation	Date_disease_ended	Date_of_Death	Occupation	Fever	Diarrhea	Abdominal_pain	Headache	Vomiting	Haemorrhagic_symptoms	Hiccup	Info_one_clincal_symptom
Yambuku	1976	Yam_1976_11	NA	Female	1976-09-06	NA	Dead	Suspected/probable/confirmed	NA	NA	1976-09-11	NA	NA	NA	NA	NA	NA	NA	NA	NA	0
Yambuku	1976	Yam_1976_31	NA	Female	1976-09-10	NA	Dead	Suspected/probable/confirmed	NA	NA	1976-09-25	NA	NA	NA	NA	NA	NA	NA	NA	NA	0
Yambuku	1976	Yam_1976_49	NA	Female	1976-09-13	NA	Dead	Suspected/probable/confirmed	NA	NA	1976-09-19	NA	NA	NA	NA	NA	NA	NA	NA	NA	0
Yambuku	1976	Yam_1976_51	NA	Female	1976-09-13	NA	Dead	Suspected/probable/confirmed	NA	NA	1976-09-20	NA	NA	NA	NA	NA	NA	NA	NA	NA	0
Yambuku	1976	Yam_1976_54	NA	Male	1976-09-13	NA	Dead	Suspected/probable/confirmed	NA	NA	1976-10-08	NA	NA	NA	NA	NA	NA	NA	NA	NA	0
Yambuku	1976	Yam_1976_57	NA	Male	1976-09-14	NA	Dead	Suspected/probable/confirmed	NA	NA	1976-09-18	NA	NA	NA	NA	NA	NA	NA	NA	NA	0
Yambuku	1976	Yam_1976_58	NA	Male	1976-09-14	NA	Dead	Suspected/probable/confirmed	NA	NA	1976-09-19	NA	NA	NA	NA	NA	NA	NA	NA	NA	0
Yambuku	1976	Yam_1976_71	NA	Female	1976-09-15	NA	Dead	Suspected/probable/confirmed	NA	NA	1976-09-22	NA	NA	NA	NA	NA	NA	NA	NA	NA	0
Yambuku	1976	Yam_1976_75	NA	Female	1976-09-16	NA	Dead	Suspected/probable/confirmed	NA	NA	1976-09-22	NA	NA	NA	NA	NA	NA	NA	NA	NA	0
Yambuku	1976	Yam_1976_82	NA	Male	1976-09-17	NA	Dead	Suspected/probable/confirmed	NA	NA	1976-09-25	NA	NA	NA	NA	NA	NA	NA	NA	NA	0
Yambuku	1976	Yam_1976_117	NA	Male	1976-09-22	NA	Dead	Suspected/probable/confirmed	NA	NA	1976-09-24	NA	NA	NA	NA	NA	NA	NA	NA	NA	0
Yambuku	1976	Yam_1976_131	NA	Female	1976-09-23	NA	Dead	Suspected/probable/confirmed	NA	NA	1976-09-24	NA	NA	NA	NA	NA	NA	NA	NA	NA	0
Yambuku	1976	Yam_1976_132	NA	Male	1976-09-23	NA	Dead	Suspected/probable/confirmed	NA	NA	1976-09-25	NA	NA	NA	NA	NA	NA	NA	NA	NA	0
Yambuku	1976	Yam_1976_134	NA	Male	1976-09-23	NA	Dead	Suspected/probable/confirmed	NA	NA	1976-09-28	NA	NA	NA	NA	NA	NA	NA	NA	NA	0
Yambuku	1976	Yam_1976_143	NA	Male	1976-09-24	NA	Dead	Suspected/probable/confirmed	NA	NA	1976-09-25	NA	NA	NA	NA	NA	NA	NA	NA	NA	0
Yambuku	1976	Yam_1976_157	NA		1976-09-25	NA	Dead	Suspected/probable/confirmed	NA	NA	1976-09-28	NA	NA	NA	NA	NA	NA	NA	NA	NA	0
Yambuku	1976	Yam_1976_169	NA	Female	1976-09-26	NA	Dead	Suspected/probable/confirmed	NA	NA	1976-09-29	NA	NA	NA	NA	NA	NA	NA	NA	NA	0
Yambuku	1976	Yam_1976_171	NA	Female	1976-09-26	NA	Dead	Suspected/probable/confirmed	NA	NA	1976-10-03	NA	NA	NA	NA	NA	NA	NA	NA	NA	0
Yambuku	1976	Yam_1976_181	NA	Female	1976-09-28	NA	Dead	Suspected/probable/confirmed	NA	NA	1976-10-03	NA	NA	NA	NA	NA	NA	NA	NA	NA	0
Yambuku	1976	Yam_1976_233	NA	Male	1976-10-09	NA	Dead	Suspected/probable/confirmed	NA	NA	1976-10-13	NA	NA	NA	NA	NA	NA	NA	NA	NA	0
Yambuku	1976	Yam_1976_242	NA	Female	1976-10-11	NA	Dead	Suspected/probable/confirmed	NA	NA	1976-10-13	NA	NA	NA	NA	NA	NA	NA	NA	NA	0
Yambuku	1976	Yam_1976_245	NA	Male	1976-10-12	NA	Dead	Suspected/probable/confirmed	NA	NA	1976-10-16	NA	NA	NA	NA	NA	NA	NA	NA	NA	0
Yambuku	1976	Yam_1976_261	NA	Male	NA	NA	Dead	Suspected/probable/confirmed	NA	NA	NA	NA	NA	NA	NA	NA	NA	NA	NA	NA	0
Yambuku	1976	Yam_1976_262	NA	Female	NA	NA	Dead	Suspected/probable/confirmed	NA	NA	NA	NA	NA	NA	NA	NA	NA	NA	NA	NA	0
Kikwit	1995	Kik_1995_32	NA	Male	1995-03-13	1995-03-27	Dead	Probable	1995-05-17	1995-03-20	NA	1995-03-27	no HCW	NA	NA	NA	NA	NA	NA	NA	0
Kikwit	1995	Kik_1995_34	NA	Female	1995-04-01	1995-04-13	Dead	Probable	1995-05-17	1995-04-13	NA	1995-04-13	no HCW	NA	NA	NA	NA	NA	NA	NA	0
Kikwit	1995	Kik_1995_42	NA	Male	NA	NA	Dead	Probable	1995-05-22	NA	NA	1995-05-12	no HCW	NA	NA	NA	NA	NA	NA	NA	0
Kikwit	1995	Kik_1995_49	NA	Male	1995-04-30	1995-05-10	Dead	Probable	1995-05-25	1995-05-02	NA	1995-05-10	HCW	1	1	1	1	1	1	NA	1
Kikwit	1995	Kik_1995_60	NA	Male	NA	NA	Dead	Probable	NA	NA	NA	NA	no HCW	NA	NA	NA	NA	NA	NA	NA	0
Kikwit	1995	Kik_1995_97	NA	Male	NA	NA	Alive	Probable	1995-05-21	NA	NA	NA	no HCW	NA	NA	NA	NA	NA	NA	NA	0
Kikwit	1995	Kik_1995_99	NA	Female	1995-05-04	1995-05-19	Dead	Probable	1995-05-20	1995-05-18	NA	1995-05-28	no HCW	NA	NA	NA	NA	NA	NA	NA	0
Kikwit	1995	Kik_1995_107	NA	Male	1995-04-19	1995-04-24	Dead	Probable	1995-05-18	1995-04-21	NA	1995-04-24	no HCW	NA	NA	NA	NA	NA	NA	NA	0
Kikwit	1995	Kik_1995_154	NA	Female	1995-04-10	1995-04-10	Dead	Probable	1995-05-13	1995-04-10	NA	1995-04-10	no HCW	NA	NA	NA	NA	NA	NA	NA	0
Kikwit	1995	Kik_1995_162	NA	Female	1995-05-18	NA	Alive	Probable	1995-05-15	NA	NA	NA	no HCW	NA	NA	NA	NA	NA	NA	NA	0
Kikwit	1995	Kik_1995_243	NA	Male	NA	NA	Dead	Probable	1995-06-05	NA	NA	1995-06-01	no HCW	NA	NA	NA	NA	NA	NA	NA	0
Kikwit	1995	Kik_1995_285	NA	Female	NA	NA	Dead	Probable	1995-06-14	NA	NA	1995-05-29	no HCW	NA	NA	NA	NA	NA	NA	NA	0
Kikwit	1995	Kik_1995_313	NA	Female	NA	NA	Alive	Probable	1996-06-12	NA	NA	NA	no HCW	NA	NA	NA	NA	NA	NA	NA	0
Kikwit	1995	Kik_1995_314	NA	Female	NA	1995-04-02	Dead	Probable	1996-06-18	NA	NA	1995-04-02	no HCW	NA	NA	NA	NA	NA	NA	NA	0
Kikwit	1995	Kik_1995_315	NA	Female	NA	1995-03-15	Dead	Probable	1995-06-18	NA	NA	1995-03-15	no HCW	NA	NA	NA	NA	NA	NA	NA	0
Kikwit	1995	Kik_1995_316	NA	Female	NA	1995-03-16	Dead	Probable	1996-06-18	NA	NA	1995-03-16	no HCW	NA	NA	NA	NA	NA	NA	NA	0
Kikwit	1995	Kik_1995_317	NA	Female	NA	1995-03-27	Dead	Probable	1996-06-18	NA	NA	1995-03-27	no HCW	NA	NA	NA	NA	NA	NA	NA	0
Mweka2008	2008	Mwe_2008_28	77	Female	2008-12-21	NA	Alive	Probable	NA	NA	NA	NA	NA	0	1	1	NA	1	0	NA	1
Isiro	2012	Isi_2012_72	77	Male	2012-08-27	2012-09-10	Alive	Confirmed	2012-09-01	2012-09-02	NA	NA	Other	1	1	1	1	1	0	1	1
Boende	2014	Boe_2014_88	77	Male	2014-09-06	NA	Alive	Confirmed	2014-09-12	2014-09-12	NA	NA	Other	1	0	0	1	0	0	NA	1
Mweka2007	2007	Mwe_2007_36	75	Female	NA	NA	Alive	Suspected/probable	2007-09-01	NA	NA	NA	NA	1	1	1	1	0	0	NA	1
Mweka2007	2007	Mwe_2007_163	75	Male	NA	NA	Dead	Suspected/probable	2007-07-15	NA	NA	2007-07-15	NA	NA	NA	NA	NA	NA	NA	NA	0
Mweka2007	2007	Mwe_2007_272	75	Male	NA	NA	Alive	Suspected/probable	2007-08-31	NA	NA	NA	NA	1	1	0	1	1	0	NA	1
Mweka2007	2007	Mwe_2007_187	72	Male	NA	NA	Dead	Suspected/probable	2007-04-15	NA	NA	2007-04-15	NA	NA	NA	NA	NA	NA	NA	NA	0
Mweka2007	2007	Mwe_2007_217	72	Female	2007-08-29	NA	Alive	Suspected/probable	2007-08-29	NA	NA	NA	NA	1	1	1	1	1	0	NA	1
Kikwit	1995	Kik_1995_2	71	Female	1995-04-14	1995-04-25	Dead	Probable	1995-05-13	1995-04-18	NA	1995-04-25	HCW	1	1	NA	1	1	1	1	1
Kikwit	1995	Kik_1995_93	70	Female	1995-04-12	NA	Dead	Probable	1995-05-18	NA	NA	1995-04-26	no HCW	NA	NA	NA	NA	NA	NA	NA	0
Mweka2007	2007	Mwe_2007_82	70	Male	NA	NA	Dead	Suspected/probable	2007-05-05	NA	NA	2007-05-05	NA	NA	NA	NA	NA	NA	NA	NA	0
Mweka2007	2007	Mwe_2007_138	70	Male	NA	NA	Dead	Suspected/probable	2007-07-07	NA	NA	2007-07-07	NA	NA	NA	NA	NA	NA	NA	NA	0
Mweka2008	2008	Mwe_2008_13	70	Female	2008-12-17	NA	Dead	Probable	2008-12-17	NA	NA	2008-12-14	NA	1	1	1	NA	1	0	NA	1
Mweka2007	2007	Mwe_2007_120	69	Female	NA	NA	Dead	Suspected/probable	2007-07-11	NA	NA	2007-07-11	NA	NA	NA	NA	NA	NA	NA	NA	0
Kikwit	1995	Kik_1995_40	68	Male	1995-04-05	1995-04-15	Dead	Probable	1995-05-22	1995-04-15	NA	1995-04-15	HCW	NA	NA	NA	NA	NA	NA	NA	0
Mweka2007	2007	Mwe_2007_204	68	Male	NA	NA	Dead	Suspected/probable	2007-04-15	NA	NA	2007-04-15	NA	NA	NA	NA	NA	NA	NA	NA	0
Kikwit	1995	Kik_1995_143	67	Male	NA	NA	Alive	Probable	1995-05-24	NA	NA	NA	no HCW	NA	NA	NA	NA	NA	NA	NA	0
Kikwit	1995	Kik_1995_235	67	Male	1995-05-27	1995-06-02	Dead	Probable	1995-06-03	1995-05-30	NA	1995-06-02	no HCW	NA	NA	NA	NA	NA	NA	NA	0
Mweka2007	2007	Mwe_2007_91	67	Female	NA	NA	Dead	Suspected/probable	2007-08-10	NA	NA	2007-08-10	NA	NA	NA	NA	NA	NA	NA	NA	0
Mweka2007	2007	Mwe_2007_102	67	Female	NA	NA	Dead	Suspected/probable	2007-08-08	NA	NA	2007-08-08	NA	NA	NA	NA	NA	NA	NA	NA	0
Mweka2007	2007	Mwe_2007_386	67	Female	NA	NA	NA	Confirmed	2007-09-06	NA	NA	NA	NA	NA	NA	NA	NA	NA	NA	NA	0
Mweka2008	2008	Mwe_2008_6	67	Female	2008-12-21	NA	Alive	Probable	2008-12-24	NA	NA	NA	NA	1	1	0	1	1	0	NA	1
Mweka2007	2007	Mwe_2007_124	66	Female	NA	NA	Dead	Suspected/probable	2007-07-09	NA	NA	2007-07-09	NA	NA	NA	NA	NA	NA	NA	NA	0
Yambuku	1976	Yam_1976_226	65	Female	1976-10-07	NA	Dead	Suspected/probable/confirmed	NA	NA	1976-10-11	NA	NA	NA	NA	NA	NA	NA	NA	NA	0
Kikwit	1995	Kik_1995_5	65	Female	1995-04-29	1995-05-05	Dead	Probable	1995-05-17	1995-05-01	NA	1995-05-06	HCW	1	1	NA	NA	1	1	NA	1
Kikwit	1995	Kik_1995_267	65	Male	1995-06-02	1995-06-12	Dead	Probable	1995-06-09	1995-06-11	NA	1995-06-12	no HCW	NA	NA	NA	NA	NA	NA	NA	0
Kikwit	1995	Kik_1995_272	65	Female	1995-06-01	1995-06-12	Dead	Probable	1995-06-10	1995-06-08	NA	1995-06-12	no HCW	1	1	1	NA	1	1	NA	1
Mweka2007	2007	Mwe_2007_43	65	Male	NA	NA	Alive	Suspected/probable	2007-09-03	NA	NA	NA	NA	1	1	1	1	0	0	NA	1
Mweka2007	2007	Mwe_2007_44	65	Male	NA	NA	Alive	Suspected/probable	2007-09-03	NA	NA	NA	NA	1	1	1	1	0	0	NA	1
Mweka2007	2007	Mwe_2007_80	65	Female	NA	NA	Dead	Suspected/probable	2007-08-26	NA	NA	2007-08-26	NA	NA	NA	NA	NA	NA	NA	NA	0
Mweka2007	2007	Mwe_2007_85	65	Male	NA	NA	Dead	Suspected/probable	2007-06-13	NA	NA	2007-06-13	NA	NA	NA	NA	NA	NA	NA	NA	0
Mweka2007	2007	Mwe_2007_122	65	Male	NA	NA	Dead	Suspected/probable	2007-06-29	NA	NA	2007-06-29	NA	NA	NA	NA	NA	NA	NA	NA	0
Mweka2007	2007	Mwe_2007_385	65	Female	NA	NA	NA	Confirmed	2007-09-04	NA	NA	NA	NA	NA	NA	NA	NA	NA	NA	NA	0
Mweka2008	2008	Mwe_2008_32	65	Female	2008-12-27	NA	Alive	Confirmed	2009-01-17	NA	NA	NA	NA	0	0	1	0	1	0	NA	1
Boende	2014	Boe_2014_45	65	Female	2014-08-18	NA	Dead	Confirmed	2014-08-23	2014-08-23	NA	2014-08-29	Housewife	1	1	0	1	1	0	NA	1
Mweka2008	2008	Mwe_2008_14	64	Female	2008-12-20	NA	Alive	Probable	2008-12-21	NA	NA	NA	NA	1	0	0	1	0	0	NA	1
Isiro	2012	Isi_2012_17	64	Male	2012-08-09	2012-08-29	Alive	Confirmed	2012-08-13	2012-08-13	NA	NA	Other	1	0	1	1	0	0	0	1
Isiro	2012	Isi_2012_76	64	Male	2012-07-19	NA	Dead	Probable	2012-09-10	NA	NA	2012-07-29	Other	1	0	0	1	0	0	0	1
Kikwit	1995	Kik_1995_106	63	Male	1995-03-22	1995-03-29	Dead	Probable	1995-05-21	1995-03-27	NA	1995-03-29	no HCW	NA	NA	NA	NA	NA	NA	NA	0
Kikwit	1995	Kik_1995_206	63	Female	1995-05-16	NA	Dead	Probable	1995-05-31	NA	NA	1995-05-27	no HCW	NA	NA	NA	NA	NA	NA	NA	0
Yambuku	1976	Yam_1976_136	62	Female	1976-09-23	NA	Dead	Suspected/probable/confirmed	NA	NA	1976-09-29	NA	NA	NA	NA	NA	NA	NA	NA	NA	0
Kikwit	1995	Kik_1995_147	62	Male	1995-03-08	NA	Dead	Probable	1995-05-20	NA	NA	1995-03-19	no HCW	NA	NA	NA	NA	NA	NA	NA	0
Kikwit	1995	Kik_1995_308	62	Male	NA	1995-06-03	Dead	Probable	1995-08-19	1995-06-02	NA	1995-06-03	no HCW	NA	NA	NA	NA	NA	NA	NA	0
Mweka2007	2007	Mwe_2007_34	62	Male	NA	NA	Alive	Suspected/probable	2007-09-01	NA	NA	NA	NA	1	1	1	1	0	0	NA	1
Mweka2007	2007	Mwe_2007_121	62	Female	NA	NA	Dead	Suspected/probable	2007-06-22	NA	NA	2007-06-22	NA	NA	NA	NA	NA	NA	NA	NA	0
Mweka2007	2007	Mwe_2007_125	62	Male	NA	NA	Dead	Suspected/probable	2007-06-04	NA	NA	2007-06-04	NA	NA	NA	NA	NA	NA	NA	NA	0
Mweka2007	2007	Mwe_2007_156	62	Male	NA	NA	Dead	Suspected/probable	2007-07-06	NA	NA	2007-07-06	NA	NA	NA	NA	NA	NA	NA	NA	0
Mweka2008	2008	Mwe_2008_7	62	Female	2008-12-18	NA	Alive	Probable	2008-12-19	NA	NA	NA	NA	1	1	0	0	0	0	NA	1
Kikwit	1995	Kik_1995_94	61	Male	1995-04-28	NA	Dead	Probable	1995-05-23	NA	NA	1995-05-13	no HCW	NA	NA	NA	NA	NA	NA	NA	0
Mweka2007	2007	Mwe_2007_223	61	Female	2007-08-28	NA	Alive	Suspected/probable	2007-08-28	NA	NA	NA	NA	1	1	1	1	1	0	NA	1
Mweka2007	2007	Mwe_2007_389	61	Female	NA	NA	Dead	Confirmed	2007-09-06	NA	NA	2007-09-09	NA	1	1	1	0	1	1	NA	1
Yambuku	1976	Yam_1976_18	60	Male	1976-09-09	NA	Dead	Suspected/probable/confirmed	NA	NA	1976-09-19	NA	NA	NA	NA	NA	NA	NA	NA	NA	0
Yambuku	1976	Yam_1976_85	60	Female	1976-09-18	NA	Dead	Suspected/probable/confirmed	NA	NA	1976-09-20	NA	NA	NA	NA	NA	NA	NA	NA	NA	0
Yambuku	1976	Yam_1976_92	60	Male	1976-09-19	NA	Dead	Suspected/probable/confirmed	NA	NA	1976-09-24	NA	NA	NA	NA	NA	NA	NA	NA	NA	0
Yambuku	1976	Yam_1976_100	60	Female	1976-09-20	NA	Dead	Suspected/probable/confirmed	NA	NA	1976-09-26	NA	NA	NA	NA	NA	NA	NA	NA	NA	0
Yambuku	1976	Yam_1976_104	60	Male	1976-09-20	NA	Dead	Suspected/probable/confirmed	NA	NA	1976-09-27	NA	NA	NA	NA	NA	NA	NA	NA	NA	0
Yambuku	1976	Yam_1976_180	60	Male	1976-09-28	NA	Dead	Suspected/probable/confirmed	NA	NA	1976-10-01	NA	NA	NA	NA	NA	NA	NA	NA	NA	0
Yambuku	1976	Yam_1976_197	60	Female	1976-10-01	NA	Dead	Suspected/probable/confirmed	NA	NA	1976-10-14	NA	NA	NA	NA	NA	NA	NA	NA	NA	0
Yambuku	1976	Yam_1976_215	60	Female	1976-10-05	NA	Dead	Suspected/probable/confirmed	NA	NA	1976-10-12	NA	NA	NA	NA	NA	NA	NA	NA	NA	0
Kikwit	1995	Kik_1995_56	60	Male	1995-05-09	1995-05-15	Dead	Probable	1995-05-19	1995-05-12	NA	1995-05-15	HCW	NA	NA	NA	NA	NA	NA	NA	0
Kikwit	1995	Kik_1995_98	60	Female	1995-04-23	1995-05-13	Dead	Probable	1995-05-22	1995-05-12	NA	1995-05-13	no HCW	NA	NA	NA	NA	NA	NA	NA	0
Kikwit	1995	Kik_1995_161	60	Female	1995-02-07	1995-02-14	Dead	Probable	1995-05-26	1995-02-11	NA	1995-02-14	no HCW	NA	NA	NA	NA	NA	NA	NA	0
Kikwit	1995	Kik_1995_163	60	Female	1995-03-22	1995-04-01	Dead	Probable	1995-05-22	1995-03-25	NA	1995-04-01	no HCW	NA	NA	NA	NA	NA	NA	NA	0
Kikwit	1995	Kik_1995_180	60	Female	1995-05-19	NA	Dead	Probable	1995-05-27	NA	NA	1995-05-25	no HCW	NA	NA	NA	NA	NA	NA	NA	0
Kikwit	1995	Kik_1995_188	60	Female	1995-04-20	1995-04-29	Dead	Probable	1995-05-27	NA	NA	1995-04-29	no HCW	NA	NA	NA	NA	NA	NA	NA	0
Kikwit	1995	Kik_1995_230	60	Male	1995-05-26	1995-06-03	Dead	Probable	1995-06-02	1995-06-02	NA	1995-06-03	no HCW	1	1	NA	NA	NA	1	1	1
Kikwit	1995	Kik_1995_249	60	Male	NA	NA	Alive	Probable	1995-06-07	NA	NA	NA	no HCW	NA	NA	NA	NA	NA	NA	NA	0
Kikwit	1995	Kik_1995_276	60	Female	1995-06-08	1995-06-12	Dead	Probable	1995-06-11	1995-06-11	NA	1995-06-12	no HCW	NA	NA	1	NA	NA	NA	NA	1
Kikwit	1995	Kik_1995_296	60	Female	1995-04-16	NA	Dead	Probable	1995-06-22	1995-04-22	NA	1995-05-12	no HCW	NA	NA	NA	NA	NA	NA	NA	0
Kikwit	1995	Kik_1995_307	60	Female	NA	1995-06-13	Dead	Probable	1995-08-19	1995-06-08	NA	1995-06-13	no HCW	NA	NA	NA	NA	NA	NA	NA	0
Mweka2007	2007	Mwe_2007_62	60	Female	NA	NA	Alive	Suspected/probable	2007-09-04	NA	NA	NA	NA	1	1	1	1	0	0	NA	1
Mweka2007	2007	Mwe_2007_66	60	Female	NA	NA	Dead	Suspected/probable	2007-07-07	NA	NA	2007-07-07	NA	NA	NA	NA	NA	NA	NA	NA	0
Mweka2007	2007	Mwe_2007_83	60	Female	NA	NA	Dead	Suspected/probable	2007-08-03	NA	NA	2007-08-03	NA	NA	NA	NA	NA	NA	NA	NA	0
Mweka2007	2007	Mwe_2007_86	60	Female	NA	NA	Dead	Suspected/probable	2007-08-03	NA	NA	2007-08-03	NA	NA	NA	NA	NA	NA	NA	NA	0
Mweka2007	2007	Mwe_2007_393	60	Female	NA	NA	Dead	Confirmed	2007-09-06	NA	NA	2007-09-13	NA	1	NA	NA	1	NA	NA	NA	1
Mweka2007	2007	Mwe_2007_398	60	Female	NA	NA	NA	Confirmed	2007-09-17	NA	NA	NA	NA	1	1	1	1	1	NA	NA	1
Mweka2007	2007	Mwe_2007_405	60	Female	NA	NA	NA	Confirmed	2007-09-14	NA	NA	NA	NA	NA	1	NA	NA	NA	NA	NA	1
Isiro	2012	Isi_2012_44	60	Female	2012-08-05	NA	Dead	Probable	2012-09-03	2012-08-10	NA	2012-08-18	Housewife	1	1	1	1	1	1	0	1
Isiro	2012	Isi_2012_137	60	Male	2012-09-21	NA	Alive	Confirmed	2012-09-22	NA	NA	NA	possible HCW	1	1	0	0	1	NA	0	1
Boende	2014	Boe_2014_31	60	Male	2014-08-13	NA	Dead	Probable	2014-08-24	2014-08-24	NA	2014-08-30	Other	1	1	1	1	1	1	NA	1
Kikwit	1995	Kik_1995_6	59	Female	1995-05-01	1995-05-14	Dead	Probable	1995-05-18	1995-05-01	NA	1995-05-14	HCW	1	1	NA	NA	NA	NA	NA	1
Kikwit	1995	Kik_1995_61	59	Male	1995-05-18	1995-05-25	Dead	Probable	1995-05-25	1995-05-18	NA	1995-05-25	HCW	1	1	NA	NA	1	1	NA	1
Kikwit	1995	Kik_1995_132	59	Female	1995-05-17	1995-05-23	Dead	Probable	1995-05-18	1995-05-17	NA	1995-05-23	HCW	1	1	1	NA	1	1	NA	1
Kikwit	1995	Kik_1995_146	59	Female	1995-02-26	1995-03-02	Dead	Probable	1995-05-17	1995-02-26	NA	1995-03-02	no HCW	NA	NA	NA	NA	NA	NA	NA	0
Kikwit	1995	Kik_1995_262	59	Male	1995-05-14	NA	Dead	Probable	1995-06-09	NA	NA	1995-06-07	no HCW	NA	NA	NA	NA	NA	NA	NA	0
Kikwit	1995	Kik_1995_266	59	Female	1995-06-03	1995-06-13	Dead	Probable	1995-06-09	1995-06-10	NA	1995-06-13	no HCW	1	1	1	1	1	1	NA	1
Mweka2007	2007	Mwe_2007_134	59	Female	NA	NA	Dead	Suspected/probable	2007-07-08	NA	NA	2007-07-08	NA	NA	NA	NA	NA	NA	NA	NA	0
Mweka2007	2007	Mwe_2007_155	59	Female	NA	NA	Dead	Suspected/probable	2007-07-08	NA	NA	2007-07-08	NA	NA	NA	NA	NA	NA	NA	NA	0
Kikwit	1995	Kik_1995_117	58	Female	1995-05-14	1995-05-21	Dead	Probable	1995-05-20	1995-05-20	NA	1995-05-21	no HCW	1	1	NA	NA	NA	1	NA	1
Kikwit	1995	Kik_1995_270	58	Female	1995-06-03	1995-06-10	Alive	Probable	1995-06-09	1995-06-07	NA	NA	no HCW	NA	NA	NA	NA	NA	NA	NA	0
Mweka2007	2007	Mwe_2007_108	58	Male	NA	NA	Dead	Suspected/probable	2007-05-15	NA	NA	2007-05-15	NA	NA	NA	NA	NA	NA	NA	NA	0
Mweka2007	2007	Mwe_2007_133	58	Female	NA	NA	Dead	Suspected/probable	2007-07-08	NA	NA	2007-07-08	NA	NA	NA	NA	NA	NA	NA	NA	0
Mweka2007	2007	Mwe_2007_162	58	Male	NA	NA	Dead	Suspected/probable	2007-04-15	NA	NA	2007-04-15	NA	NA	NA	NA	NA	NA	NA	NA	0
Mweka2007	2007	Mwe_2007_176	58	Male	NA	NA	Dead	Suspected/probable	2007-06-15	NA	NA	2007-06-15	NA	NA	NA	NA	NA	NA	NA	NA	0
Boende	2014	Boe_2014_3	58	Female	2014-08-13	NA	Dead	Probable	2014-08-21	NA	NA	2014-08-19	HCW	1	1	1	1	1	1	NA	1
Kikwit	1995	Kik_1995_82	57	Male	1995-05-08	1995-05-18	Dead	Probable	1995-05-27	1995-05-14	NA	1995-05-18	possible HCW	1	1	1	1	1	NA	1	1
Kikwit	1995	Kik_1995_84	57	Female	1995-05-02	1995-05-13	Dead	Probable	1995-05-15	NA	NA	1995-05-13	no HCW	NA	NA	NA	NA	NA	NA	NA	0
Kikwit	1995	Kik_1995_103	57	Female	1995-05-02	1995-05-19	Dead	Probable	1995-05-17	1995-05-14	NA	1995-05-19	no HCW	NA	NA	NA	NA	NA	NA	NA	0
Kikwit	1995	Kik_1995_258	57	Male	1995-05-31	1995-06-13	Dead	Probable	1995-06-08	1995-06-09	NA	1995-06-13	no HCW	1	1	1	1	NA	1	1	1
Kikwit	1995	Kik_1995_290	57	Male	1995-05-16	NA	Dead	Probable	1995-06-16	NA	NA	1995-05-20	no HCW	NA	NA	NA	NA	NA	NA	NA	0
Mweka2007	2007	Mwe_2007_161	57	Male	NA	NA	Dead	Suspected/probable	2007-07-25	NA	NA	2007-07-25	NA	NA	NA	NA	NA	NA	NA	NA	0
Mweka2007	2007	Mwe_2007_399	57	Female	NA	NA	Dead	Confirmed	2007-10-02	NA	NA	2007-10-02	NA	1	1	0	1	1	1	NA	1
Yambuku	1976	Yam_1976_96	56	Male	1976-09-19	NA	Dead	Suspected/probable/confirmed	NA	NA	1976-09-28	NA	NA	NA	NA	NA	NA	NA	NA	NA	0
Yambuku	1976	Yam_1976_97	56	Female	1976-09-19	NA	Dead	Suspected/probable/confirmed	NA	NA	1976-10-03	NA	NA	NA	NA	NA	NA	NA	NA	NA	0
Yambuku	1976	Yam_1976_156	56	Female	1976-09-25	NA	Dead	Suspected/probable/confirmed	NA	NA	1976-09-28	NA	NA	NA	NA	NA	NA	NA	NA	NA	0
Yambuku	1976	Yam_1976_191	56	Male	1976-09-30	NA	Dead	Suspected/probable/confirmed	NA	NA	1976-10-14	NA	NA	NA	NA	NA	NA	NA	NA	NA	0
Kikwit	1995	Kik_1995_116	56	Male	1995-05-13	1995-05-26	Dead	Probable	1995-05-17	1995-05-18	NA	1995-05-26	HCW	1	1	1	NA	NA	1	1	1
Kikwit	1995	Kik_1995_172	56	Female	1995-05-23	1995-06-03	Alive	Probable	1995-05-27	NA	NA	NA	no HCW	NA	NA	NA	NA	NA	NA	NA	0
Mweka2007	2007	Mwe_2007_153	56	Male	NA	NA	Dead	Suspected/probable	2007-07-07	NA	NA	2007-07-07	NA	NA	NA	NA	NA	NA	NA	NA	0
Mweka2007	2007	Mwe_2007_374	56	Female	NA	NA	NA	Suspected/probable	2007-08-20	NA	NA	NA	NA	1	1	1	1	0	0	NA	1
Mweka2008	2008	Mwe_2008_23	56	Male	2008-12-18	NA	Alive	Confirmed	NA	NA	NA	NA	NA	1	0	0	0	0	0	NA	1
Boende	2014	Boe_2014_56	56	Male	2014-08-21	NA	Alive	Suspected	2014-08-25	2014-08-24	NA		Other	1	1	0	0	1	1	NA	1
Boende	2014	Boe_2014_59	56	Male	2014-08-26	NA	Dead	Confirmed	2014-09-03	2014-09-03	NA	2014-09-07	Other	1	1	0	1	0	1	NA	1
Yambuku	1976	Yam_1976_2	55	Male	1976-09-01	NA	Dead	Suspected/probable/confirmed	NA	NA	1976-09-08	NA	NA	NA	NA	NA	NA	NA	NA	NA	0
Yambuku	1976	Yam_1976_63	55	Female	1976-09-15	NA	Dead	Suspected/probable/confirmed	NA	NA	1976-09-18	NA	NA	NA	NA	NA	NA	NA	NA	NA	0
Yambuku	1976	Yam_1976_65	55	Female	1976-09-15	NA	Dead	Suspected/probable/confirmed	NA	NA	1976-09-20	NA	NA	NA	NA	NA	NA	NA	NA	NA	0
Yambuku	1976	Yam_1976_66	55	Male	1976-09-15	NA	Dead	Suspected/probable/confirmed	NA	NA	1976-09-21	NA	NA	NA	NA	NA	NA	NA	NA	NA	0
Yambuku	1976	Yam_1976_76	55	Male	1976-09-16	NA	Dead	Suspected/probable/confirmed	NA	NA	1976-09-23	NA	NA	NA	NA	NA	NA	NA	NA	NA	0
Yambuku	1976	Yam_1976_99	55	Male	1976-09-20	NA	Dead	Suspected/probable/confirmed	NA	NA	1976-09-26	NA	NA	NA	NA	NA	NA	NA	NA	NA	0
Yambuku	1976	Yam_1976_116	55	Male	1976-09-22	NA	Dead	Suspected/probable/confirmed	NA	NA	1976-09-24	NA	NA	NA	NA	NA	NA	NA	NA	NA	0
Yambuku	1976	Yam_1976_118	55	Female	1976-09-22	NA	Dead	Suspected/probable/confirmed	NA	NA	1976-09-27	NA	NA	NA	NA	NA	NA	NA	NA	NA	0
Yambuku	1976	Yam_1976_150	55	Female	1976-09-24	NA	Dead	Suspected/probable/confirmed	NA	NA	1976-10-02	NA	NA	NA	NA	NA	NA	NA	NA	NA	0
Yambuku	1976	Yam_1976_159	55	Female	1976-09-25	NA	Dead	Suspected/probable/confirmed	NA	NA	1976-10-01	NA	NA	NA	NA	NA	NA	NA	NA	NA	0
Yambuku	1976	Yam_1976_196	55	Male	1976-10-01	NA	Dead	Suspected/probable/confirmed	NA	NA	1976-10-08	NA	NA	NA	NA	NA	NA	NA	NA	NA	0
Yambuku	1976	Yam_1976_210	55	Female	1976-10-04	NA	Dead	Suspected/probable/confirmed	NA	NA	1976-10-11	NA	NA	NA	NA	NA	NA	NA	NA	NA	0
Yambuku	1976	Yam_1976_250	55	Female	1976-10-13	NA	Dead	Suspected/probable/confirmed	NA	NA	1976-10-17	NA	NA	NA	NA	NA	NA	NA	NA	NA	0
Yambuku	1976	Yam_1976_255	55	Female	1976-10-20	NA	Dead	Suspected/probable/confirmed	NA	NA	1976-10-26	NA	NA	NA	NA	NA	NA	NA	NA	NA	0
Kikwit	1995	Kik_1995_131	55	Female	1995-05-16	1995-05-25	Dead	Probable	1995-05-13	1995-05-24	NA	1995-05-25	no HCW	1	1	NA	1	1	NA	NA	1
Kikwit	1995	Kik_1995_256	55	Male	1995-05-29	NA	Dead	Probable	1995-06-08	1995-06-09	NA	1995-06-09	no HCW	NA	NA	NA	NA	NA	NA	NA	0
Kikwit	1995	Kik_1995_278	55	Male	1995-06-11	1995-06-12	Alive	Probable	1995-06-12	NA	NA	NA	no HCW	NA	NA	NA	NA	NA	NA	NA	0
Kikwit	1995	Kik_1995_309	55	Female	NA	NA	Dead	Probable	1995-08-21	NA	NA	1995-05-14	no HCW	NA	NA	NA	NA	NA	NA	NA	0
Mweka2007	2007	Mwe_2007_64	55	Female	NA	NA	Dead	Suspected/probable	2007-07-03	NA	NA	2007-07-03	NA	NA	NA	NA	NA	NA	NA	NA	0
Mweka2007	2007	Mwe_2007_109	55	Male	NA	NA	Dead	Suspected/probable	2007-05-16	NA	NA	2007-05-16	NA	NA	NA	NA	NA	NA	NA	NA	0
Mweka2007	2007	Mwe_2007_123	55	Male	NA	NA	Dead	Suspected/probable	2007-06-17	NA	NA	2007-06-17	NA	NA	NA	NA	NA	NA	NA	NA	0
Mweka2007	2007	Mwe_2007_150	55	Male	NA	NA	Dead	Suspected/probable	2007-07-08	NA	NA	2007-07-08	NA	NA	NA	NA	NA	NA	NA	NA	0
Mweka2007	2007	Mwe_2007_164	55	Female	NA	NA	Dead	Suspected/probable	2007-08-03	NA	NA	2007-08-03	NA	NA	NA	NA	NA	NA	NA	NA	0
Mweka2007	2007	Mwe_2007_188	55	Female	NA	NA	Dead	Suspected/probable	2007-06-30	NA	NA	2007-06-30	NA	NA	NA	NA	NA	NA	NA	NA	0
Mweka2007	2007	Mwe_2007_387	55	Male	NA	NA	Dead	Confirmed	2007-09-06	NA	NA	2007-09-22	NA	0	1	0	1	0	0	NA	1
Isiro	2012	Isi_2012_106	55	Female	2012-07-25	2012-07-28	Alive	Probable	2012-09-10	2012-07-25	NA	NA	Housewife	1	1	0	0	1	0	0	1
Boende	2014	Boe_2014_34	55	Female	2014-08-18	NA	Alive	Confirmed	2014-08-19	2014-08-18	NA		NA	1	0	1	0	0	0	NA	1
Yambuku	1976	Yam_1976_83	54	Male	1976-09-17	NA	Dead	Suspected/probable/confirmed	NA	NA	1976-09-30	NA	NA	NA	NA	NA	NA	NA	NA	NA	0
Yambuku	1976	Yam_1976_163	54	Female	1976-09-25	NA	Dead	Suspected/probable/confirmed	NA	NA	1976-10-02	NA	NA	NA	NA	NA	NA	NA	NA	NA	0
Yambuku	1976	Yam_1976_187	54	Male	1976-09-29	NA	Dead	Suspected/probable/confirmed	NA	NA	1976-10-07	NA	NA	NA	NA	NA	NA	NA	NA	NA	0
Kikwit	1995	Kik_1995_239	54	Male	1995-05-05	NA	Alive	Probable	1995-06-04	NA	NA	NA	no HCW	NA	NA	NA	NA	NA	NA	NA	0
Isiro	2012	Isi_2012_10	54	Female	2012-07-27	NA	Dead	Probable	NA	2012-07-29	NA	2012-07-31	Housewife	1	1	1	1	1	1	0	1
Boende	2014	Boe_2014_40	54	Male	2014-08-22	NA	Dead	Probable	2014-08-28	2014-08-27	NA	2014-09-01	Other	1	1	0	0	1	0	NA	1
Boende	2014	Boe_2014_67	54	Female	2014-08-30	NA	Dead	Confirmed	2014-09-07	NA	NA	2014-09-06	Housewife	1	1	1	0	1	0	NA	1
Kikwit	1995	Kik_1995_26	53	Male	1995-04-30	1995-05-09	Dead	Probable	1995-05-23	1995-05-07	NA	1995-05-09	HCW	1	1	1	NA	1	NA	NA	1
Kikwit	1995	Kik_1995_44	53	Female	1995-04-27	1995-05-09	Dead	Probable	1995-05-15	1995-05-06	NA	1995-05-09	no HCW	NA	NA	NA	NA	NA	NA	NA	0
Kikwit	1995	Kik_1995_166	53	Male	1995-05-23	1995-05-30	Dead	Probable	1995-05-27	1995-05-25	NA	1995-05-30	no HCW	1	1	NA	NA	NA	1	NA	1
Kikwit	1995	Kik_1995_211	53	Female	NA	NA	Dead	Probable	1995-06-01	NA	NA	1995-02-15	no HCW	NA	NA	NA	NA	NA	NA	NA	0
Mweka2007	2007	Mwe_2007_67	53	Female	NA	NA	Dead	Suspected/probable	2007-07-07	NA	NA	2007-07-07	NA	NA	NA	NA	NA	NA	NA	NA	0
Boende	2014	Boe_2014_46	53	Male	2014-08-26	NA	Dead	Confirmed	2014-08-28	2014-08-30	NA	2014-09-02	Other	1	1	0	0	1	0	NA	1
Yambuku	1976	Yam_1976_235	52	Female	1976-10-09	NA	Dead	Suspected/probable/confirmed	NA	NA	1976-10-16	NA	NA	NA	NA	NA	NA	NA	NA	NA	0
Kikwit	1995	Kik_1995_17	52	Female	1995-05-02	1995-05-13	Dead	Probable	1995-05-24	1995-05-03	NA	1995-05-13	HCW	1	1	NA	1	1	1	NA	1
Kikwit	1995	Kik_1995_36	52	Male	1995-04-09	1995-04-16	Dead	Probable	1995-05-23	1995-04-14	NA	1995-04-16	no HCW	NA	NA	NA	NA	NA	NA	NA	0
Kikwit	1995	Kik_1995_124	52	Female	1995-05-08	1995-05-21	Dead	Probable	1995-05-21	1995-05-20	NA	1995-05-21	no HCW	1	1	1	NA	1	NA	NA	1
Kikwit	1995	Kik_1995_138	52	Female	1995-05-05	1995-05-22	Alive	Probable	1995-05-19	1995-05-08	NA	NA	HCW	NA	NA	NA	NA	NA	NA	NA	0
Kikwit	1995	Kik_1995_250	52	Male	1995-06-03	1995-06-12	Dead	Probable	1995-06-07	1995-06-08	NA	1995-06-12	no HCW	1	1	1	1	1	1	1	1
Mweka2007	2007	Mwe_2007_39	52	Male	NA	NA	Alive	Suspected/probable	2007-09-03	NA	NA	NA	NA	1	1	1	1	0	0	NA	1
Mweka2007	2007	Mwe_2007_48	52	Female	NA	NA	Alive	Suspected/probable	2007-09-03	NA	NA	NA	NA	1	1	1	1	0	0	NA	1
Mweka2007	2007	Mwe_2007_89	52	Male	NA	NA	Dead	Suspected/probable	2007-08-12	NA	NA	2007-08-12	NA	NA	NA	NA	NA	NA	NA	NA	0
Mweka2007	2007	Mwe_2007_146	52	Female	NA	NA	Dead	Suspected/probable	2007-07-08	NA	NA	2007-07-08	NA	NA	NA	NA	NA	NA	NA	NA	0
Mweka2007	2007	Mwe_2007_235	52	Male	NA	NA	Dead	Suspected/probable	2007-08-27	NA	NA	2007-08-27	NA	NA	NA	NA	NA	NA	NA	NA	0
Mweka2007	2007	Mwe_2007_375	52	Female	NA	NA	NA	Suspected/probable	2007-08-22	NA	NA	NA	NA	1	1	0	1	1	0	NA	1
Mweka2008	2008	Mwe_2008_27	52	Female	2008-12-27	NA	Dead	Probable	2008-12-28	NA	NA	2008-12-28	NA	1	1	NA	1	1	0	NA	1
Isiro	2012	Isi_2012_108	52	Female	2012-08-19	NA	Dead	Probable	2012-09-11	2012-08-24	NA	2012-08-28	Housewife	1	1	1	1	1	0	1	1
Isiro	2012	Isi_2012_129	52	Female	2012-09-01	NA	Dead	Probable	2012-09-16	NA	NA	2012-09-08	Housewife	NA	NA	NA	NA	NA	NA	NA	0
Yambuku	1976	Yam_1976_126	51	Male	1976-09-22	NA	Dead	Suspected/probable/confirmed	NA	NA	1976-10-02	NA	NA	NA	NA	NA	NA	NA	NA	NA	0
Kikwit	1995	Kik_1995_90	51	Male	1995-05-03	1995-05-12	Dead	Probable	1995-05-18	NA	NA	1995-05-12	no HCW	NA	NA	NA	NA	NA	NA	NA	0
Kikwit	1995	Kik_1995_133	51	Female	1995-05-17	1995-05-28	Dead	Probable	1995-05-24	1995-05-17	NA	1995-05-28	HCW	1	1	1	NA	1	1	NA	1
Kikwit	1995	Kik_1995_193	51	Female	1995-05-02	NA	Dead	Probable	1995-05-28	1995-05-13	NA	1995-05-15	no HCW	NA	NA	NA	NA	NA	NA	NA	0
Kikwit	1995	Kik_1995_241	51	Female	1995-05-22	NA	Dead	Probable	1995-05-28	NA	NA	1995-05-28	no HCW	NA	NA	NA	NA	NA	NA	NA	0
Kikwit	1995	Kik_1995_242	51	Female	1995-05-12	1995-05-20	Dead	Probable	1995-06-05	1995-05-12	NA	1995-05-20	no HCW	NA	NA	NA	NA	NA	NA	NA	0
Kikwit	1995	Kik_1995_288	51	Female	1995-05-28	1995-06-04	Dead	Probable	1995-06-16	1995-05-31	NA	1995-06-05	no HCW	NA	NA	NA	NA	NA	NA	NA	0
Mweka2007	2007	Mwe_2007_319	51	Male	NA	NA	Alive	Suspected/probable	2007-08-26	NA	NA	NA	NA	1	1	1	1	0	0	NA	1
Yambuku	1976	Yam_1976_10	50	Male	1976-09-05	NA	Dead	Suspected/probable/confirmed	NA	NA	1976-09-13	NA	NA	NA	NA	NA	NA	NA	NA	NA	0
Yambuku	1976	Yam_1976_29	50	Male	1976-09-10	NA	Dead	Suspected/probable/confirmed	NA	NA	1976-09-21	NA	NA	NA	NA	NA	NA	NA	NA	NA	0
Yambuku	1976	Yam_1976_30	50	Female	1976-09-10	NA	Dead	Suspected/probable/confirmed	NA	NA	1976-09-22	NA	NA	NA	NA	NA	NA	NA	NA	NA	0
Yambuku	1976	Yam_1976_88	50	Male	1976-09-18	NA	Dead	Suspected/probable/confirmed	NA	NA	1976-09-29	NA	NA	NA	NA	NA	NA	NA	NA	NA	0
Yambuku	1976	Yam_1976_102	50	Male	1976-09-20	NA	Dead	Suspected/probable/confirmed	NA	NA	1976-09-26	NA	NA	NA	NA	NA	NA	NA	NA	NA	0
Yambuku	1976	Yam_1976_174	50	Male	1976-09-27	NA	Dead	Suspected/probable/confirmed	NA	NA	1976-10-01	NA	NA	NA	NA	NA	NA	NA	NA	NA	0
Yambuku	1976	Yam_1976_214	50	Female	1976-10-05	NA	Dead	Suspected/probable/confirmed	NA	NA	1976-10-09	NA	NA	NA	NA	NA	NA	NA	NA	NA	0
Yambuku	1976	Yam_1976_246	50	Male	1976-10-12	NA	Dead	Suspected/probable/confirmed	NA	NA	1976-10-18	NA	NA	NA	NA	NA	NA	NA	NA	NA	0
Kikwit	1995	Kik_1995_69	50	Male	1995-05-07	NA	Dead	Probable	1995-05-11	NA	NA	1995-05-13	no HCW	NA	NA	NA	NA	NA	NA	NA	0
Kikwit	1995	Kik_1995_78	50	Female	1995-05-10	1995-05-16	Dead	Probable	NA	1995-05-15	NA	1995-05-16	no HCW	NA	NA	NA	NA	NA	NA	NA	0
Kikwit	1995	Kik_1995_156	50	Female	1995-05-05	1995-05-12	Dead	Probable	1995-05-17	NA	NA	1995-05-12	no HCW	NA	NA	NA	NA	NA	NA	NA	0
Kikwit	1995	Kik_1995_157	50	Male	1995-04-16	1995-04-22	Dead	Probable	1995-05-21	1995-04-17	NA	1995-04-22	HCW	NA	NA	NA	NA	NA	NA	NA	0
Kikwit	1995	Kik_1995_160	50	Male	1995-04-16	1995-04-26	Dead	Probable	1995-05-20	1995-04-23	NA	1995-04-26	no HCW	NA	NA	NA	NA	NA	NA	NA	0
Kikwit	1995	Kik_1995_165	50	Female	1995-05-26	NA	Alive	Probable	NA	NA	NA	NA	no HCW	NA	NA	NA	NA	NA	NA	NA	0
Kikwit	1995	Kik_1995_190	50	Female	1995-05-18	1995-05-28	Dead	Probable	1995-05-28	1995-05-27	NA	1995-05-28	no HCW	0	1	1	NA	1	NA	NA	1
Kikwit	1995	Kik_1995_196	50	Female	1995-04-26	NA	Dead	Probable	1995-05-29	NA	NA	1995-04-29	no HCW	NA	NA	NA	NA	NA	NA	NA	0
Kikwit	1995	Kik_1995_280	50	Female	1995-06-05	NA	Alive	Probable	1995-06-12	NA	NA	NA	no HCW	NA	NA	NA	NA	NA	NA	NA	0
Kikwit	1995	Kik_1995_282	50	Female	1995-06-05	1995-06-30	Alive	Probable	1995-06-13	1995-06-11	NA	NA	no HCW	1	1	1	1	1	1	NA	1
Mweka2007	2007	Mwe_2007_107	50	Female	NA	NA	Dead	Suspected/probable	2007-08-01	NA	NA	2007-08-01	NA	NA	NA	NA	NA	NA	NA	NA	0
Mweka2007	2007	Mwe_2007_208	50	Male	NA	NA	Dead	Suspected/probable	2007-08-27	NA	NA	2007-08-27	NA	NA	NA	NA	NA	NA	NA	NA	0
Mweka2007	2007	Mwe_2007_382	50	Female	NA	NA	Dead	Confirmed	2007-09-24	NA	NA	2007-10-04	NA	1	1	1	0	0	0	NA	1
Mweka2008	2008	Mwe_2008_3	50	Female	2008-12-03	NA	Alive	Confirmed	2008-12-17	NA	NA	NA	NA	1	1	0	1	1	0	NA	1
Isiro	2012	Isi_2012_113	50	Female	2012-09-02	NA	Alive	Confirmed	2012-09-12	2012-09-12	NA	NA	Other	1	0	1	1	0	0	0	1
Boende	2014	Boe_2014_44	50	Female	2014-08-24	NA	Dead	Probable	2014-08-29	NA	NA	2014-08-28	Other	1	1	0	0	1	1	NA	1
Yambuku	1976	Yam_1976_67	49	Female	1976-09-15	NA	Dead	Suspected/probable/confirmed	NA	NA	1976-09-22	NA	NA	NA	NA	NA	NA	NA	NA	NA	0
Kikwit	1995	Kik_1995_18	49	Male	1995-05-03	1995-05-11	Dead	Probable	1995-05-15	1995-05-06	NA	1995-05-11	possible HCW	1	1	1	1	1	NA	NA	1
Kikwit	1995	Kik_1995_126	49	Male	1995-05-16	NA	Dead	Probable	1995-05-23	NA	NA	1995-05-23	no HCW	NA	NA	NA	NA	NA	NA	NA	0
Mweka2007	2007	Mwe_2007_115	49	Male	NA	NA	Dead	Suspected/probable	2007-07-15	NA	NA	2007-07-15	NA	NA	NA	NA	NA	NA	NA	NA	0
Mweka2007	2007	Mwe_2007_119	49	Female	NA	NA	Dead	Suspected/probable	2007-09-01	NA	NA	2007-09-01	NA	NA	NA	NA	NA	NA	NA	NA	0
Mweka2007	2007	Mwe_2007_142	49	Male	NA	NA	Dead	Suspected/probable	2007-07-08	NA	NA	2007-07-08	NA	NA	NA	NA	NA	NA	NA	NA	0
Mweka2007	2007	Mwe_2007_205	49	Male	NA	NA	Dead	Suspected/probable	2007-04-16	NA	NA	2007-04-16	NA	NA	NA	NA	NA	NA	NA	NA	0
Isiro	2012	Isi_2012_150	49	Female	2012-09-12	NA	Dead	Confirmed	2012-09-27	2012-09-24	NA	2012-09-28	Other	0	0	1	0	1	0	0	1
Yambuku	1976	Yam_1976_225	48	Male	1976-10-06	NA	Dead	Suspected/probable/confirmed	NA	NA	1976-10-29	NA	NA	NA	NA	NA	NA	NA	NA	NA	0
Kikwit	1995	Kik_1995_7	48	Female	1995-04-28	1995-05-05	Dead	Probable	1995-05-18	1995-04-30	NA	1995-05-11	HCW	1	1	NA	1	1	1	NA	1
Kikwit	1995	Kik_1995_136	48	Female	1995-04-17	1995-04-23	Dead	Probable	NA	1995-04-17	NA	1995-04-23	no HCW	NA	NA	NA	NA	NA	NA	NA	0
Kikwit	1995	Kik_1995_191	48	Female	1995-05-22	NA	Dead	Probable	1995-05-28	NA	NA	1995-05-26	no HCW	NA	NA	NA	NA	NA	NA	NA	0
Kikwit	1995	Kik_1995_200	48	Female	1995-05-08	NA	Dead	Probable	1995-05-30	NA	NA	1995-05-12	no HCW	NA	NA	NA	NA	NA	NA	NA	0
Kikwit	1995	Kik_1995_215	48	Male	1995-05-18	1995-05-25	Dead	Probable	1995-06-01	1995-05-21	NA	1995-05-25	no HCW	1	1	1	1	NA	1	NA	1
Kikwit	1995	Kik_1995_264	48	Female	1995-06-05	NA	Dead	Probable	1995-06-09	1995-06-09	NA	NA	no HCW	NA	NA	NA	NA	NA	NA	NA	0
Kikwit	1995	Kik_1995_295	48	Female	1995-06-18	NA	Dead	Probable	1995-06-22	1995-06-21	NA	1995-06-24	no HCW	1	1	NA	1	1	1	NA	1
Mweka2007	2007	Mwe_2007_65	48	Female	NA	NA	Dead	Suspected/probable	2007-07-05	NA	NA	2007-07-05	NA	NA	NA	NA	NA	NA	NA	NA	0
Mweka2007	2007	Mwe_2007_95	48	Female	NA	NA	Dead	Suspected/probable	2007-08-01	NA	NA	2007-08-01	NA	NA	NA	NA	NA	NA	NA	NA	0
Mweka2007	2007	Mwe_2007_230	48	Female	NA	NA	Dead	Suspected/probable	2007-08-10	NA	NA	2007-08-10	NA	NA	NA	NA	NA	NA	NA	NA	0
Mweka2008	2008	Mwe_2008_8	48	Female	2008-12-08	NA	Dead	Probable	2008-12-17	2008-11-27	NA	2008-12-16	NA	1	1	NA	1	0	1	NA	1
Mweka2008	2008	Mwe_2008_16	48	Female	2008-12-01	NA	Alive	Confirmed	2009-01-12	NA	NA	NA	NA	1	0	0	1	0	0	NA	1
Mweka2008	2008	Mwe_2008_19	48	Female	2008-12-04	NA	Dead	Probable	2008-12-17	NA	NA	2008-12-16	NA	1	1	0	1	1	0	NA	1
Mweka2008	2008	Mwe_2008_26	48	Male	2008-12-20	NA	Dead	Probable	NA	NA	NA	2008-12-22	NA	1	NA	1	NA	1	1	NA	1
Kikwit	1995	Kik_1995_45	47	Male	1995-04-08	1995-04-13	Dead	Probable	1995-05-21	1995-04-10	NA	1995-04-13	no HCW	NA	NA	NA	NA	NA	NA	NA	0
Mweka2007	2007	Mwe_2007_93	47	Female	NA	NA	Dead	Suspected/probable	2007-08-18	NA	NA	2007-08-18	NA	NA	NA	NA	NA	NA	NA	NA	0
Mweka2007	2007	Mwe_2007_131	47	Male	NA	NA	Dead	Suspected/probable	2007-07-08	NA	NA	2007-07-08	NA	NA	NA	NA	NA	NA	NA	NA	0
Mweka2007	2007	Mwe_2007_263	47	Male	NA	NA	Alive	Suspected/probable	2007-08-27	NA	NA	NA	NA	1	1	1	1	0	0	NA	1
Isiro	2012	Isi_2012_9	47	Female	2012-07-18	NA	Dead	Probable	NA	2012-07-21	NA	2012-08-08	Housewife	1	1	1	1	1	0	0	1
Boende	2014	Boe_2014_30	47	Female	2014-08-14	NA	Dead	Probable	2014-08-23	NA	NA	2014-08-30	Other	1	1	0	0	1	0	NA	1
Boende	2014	Boe_2014_61	47	Male	2014-09-05	NA	Alive	Confirmed	2014-09-05	2014-09-05	NA		NA	1	1	0	1	1	1	NA	1
Kikwit	1995	Kik_1995_15	46	Male	1995-05-01	1995-05-14	Dead	Probable	1995-05-19	1995-05-04	NA	1995-05-14	HCW	1	1	NA	1	1	1	NA	1
Kikwit	1995	Kik_1995_91	46	Male	1995-05-01	NA	Dead	Probable	1995-05-20	NA	NA	1995-05-11	HCW	NA	NA	NA	NA	NA	NA	NA	0
Kikwit	1995	Kik_1995_118	46	Female	1995-05-11	1995-05-30	Dead	Probable	1995-05-20	1995-05-20	NA	1995-05-25	no HCW	1	1	1	1	1	1	NA	1
Kikwit	1995	Kik_1995_158	46	Female	1995-04-23	1995-05-11	Dead	Probable	1995-05-15	1995-05-02	NA	1995-05-11	no HCW	NA	NA	NA	NA	NA	NA	NA	0
Kikwit	1995	Kik_1995_164	46	Male	1995-05-24	1995-05-26	Dead	Probable	1995-05-13	1995-05-26	NA	1995-05-26	no HCW	NA	NA	NA	NA	NA	NA	NA	0
Kikwit	1995	Kik_1995_219	46	Male	1995-05-26	1995-06-04	Dead	Probable	1995-06-01	1995-05-26	NA	1995-06-04	no HCW	0	1	1	NA	1	1	NA	1
Kikwit	1995	Kik_1995_271	46	Female	1995-06-04	1995-06-09	Dead	Probable	1995-06-10	1995-06-09	NA	1995-06-09	no HCW	NA	NA	NA	NA	NA	NA	NA	0
Kikwit	1995	Kik_1995_301	46	Female	1995-06-17	NA	Dead	Probable	1995-06-26	NA	NA	1995-06-24	no HCW	NA	NA	NA	NA	NA	NA	NA	0
Mweka2007	2007	Mwe_2007_144	46	Female	NA	NA	Dead	Suspected/probable	2007-07-08	NA	NA	2007-07-08	NA	NA	NA	NA	NA	NA	NA	NA	0
Mweka2007	2007	Mwe_2007_165	46	Female	NA	NA	Dead	Suspected/probable	2007-07-10	NA	NA	2007-07-10	NA	NA	NA	NA	NA	NA	NA	NA	0
Mweka2008	2008	Mwe_2008_2	46	Female	2008-12-03	NA	Dead	Probable	2008-12-17	NA	NA	2008-12-15	NA	1	1	1	NA	1	0	NA	1
Isiro	2012	Isi_2012_68	46	Female	2012-06-19	NA	Alive	Confirmed	2012-09-02	2012-06-15	NA	NA	HCW	1	1	1	1	1	0	1	1
Isiro	2012	Isi_2012_69	46	Female	2012-07-15	NA	Dead	Probable	2012-09-03	2012-07-22	NA	2012-07-28	HCW	1	1	1	0	1	0	1	1
Boende	2014	Boe_2014_16	46	Male	2014-08-13	NA	Dead	Confirmed	2014-08-20	NA	NA	NA	HCW	1	1	1	0	1	1	NA	1
Boende	2014	Boe_2014_42	46	Female	2014-08-20	NA	Dead	Probable	2014-08-28	2014-08-28	NA	NA	Other	1	1	0	0	1	0	NA	1
Yambuku	1976	Yam_1976_21	45	Female	1976-09-09	NA	Dead	Suspected/probable/confirmed	NA	NA	1976-09-26	NA	NA	NA	NA	NA	NA	NA	NA	NA	0
Yambuku	1976	Yam_1976_60	45	Female	1976-09-14	NA	Dead	Suspected/probable/confirmed	NA	NA	1976-09-21	NA	NA	NA	NA	NA	NA	NA	NA	NA	0
Yambuku	1976	Yam_1976_70	45	Female	1976-09-15	NA	Dead	Suspected/probable/confirmed	NA	NA	1976-09-22	NA	NA	NA	NA	NA	NA	NA	NA	NA	0
Yambuku	1976	Yam_1976_144	45	Male	1976-09-24	NA	Dead	Suspected/probable/confirmed	NA	NA	1976-09-26	NA	NA	NA	NA	NA	NA	NA	NA	NA	0
Yambuku	1976	Yam_1976_155	45	Female	1976-09-25	NA	Dead	Suspected/probable/confirmed	NA	NA	1976-09-28	NA	NA	NA	NA	NA	NA	NA	NA	NA	0
Yambuku	1976	Yam_1976_172	45	Female	1976-09-26	NA	Dead	Suspected/probable/confirmed	NA	NA	1976-10-04	NA	NA	NA	NA	NA	NA	NA	NA	NA	0
Yambuku	1976	Yam_1976_182	45	Male	1976-09-28	NA	Dead	Suspected/probable/confirmed	NA	NA	1976-10-05	NA	NA	NA	NA	NA	NA	NA	NA	NA	0
Yambuku	1976	Yam_1976_200	45	Female	1976-10-02	NA	Dead	Suspected/probable/confirmed	NA	NA	1976-10-07	NA	NA	NA	NA	NA	NA	NA	NA	NA	0
Yambuku	1976	Yam_1976_206	45	Female	1976-10-04	NA	Dead	Suspected/probable/confirmed	NA	NA	1976-10-08	NA	NA	NA	NA	NA	NA	NA	NA	NA	0
Yambuku	1976	Yam_1976_211	45	Female	1976-10-04	NA	Dead	Suspected/probable/confirmed	NA	NA	1976-10-11	NA	NA	NA	NA	NA	NA	NA	NA	NA	0
Yambuku	1976	Yam_1976_224	45	Female	1976-10-06	NA	Dead	Suspected/probable/confirmed	NA	NA	1976-10-15	NA	NA	NA	NA	NA	NA	NA	NA	NA	0
Yambuku	1976	Yam_1976_230	45	Female	1976-10-07	NA	Dead	Suspected/probable/confirmed	NA	NA	1976-10-14	NA	NA	NA	NA	NA	NA	NA	NA	NA	0
Yambuku	1976	Yam_1976_254	45	Female	1976-10-19	NA	Dead	Suspected/probable/confirmed	NA	NA	1976-10-28	NA	NA	NA	NA	NA	NA	NA	NA	NA	0
Yambuku	1976	Yam_1976_256	45	Female	1976-10-20	NA	Dead	Suspected/probable/confirmed	NA	NA	1976-10-28	NA	NA	NA	NA	NA	NA	NA	NA	NA	0
Yambuku	1976	Yam_1976_257	45	Female	1976-10-24	NA	Dead	Suspected/probable/confirmed	NA	NA	1976-11-05	NA	NA	NA	NA	NA	NA	NA	NA	NA	0
Kikwit	1995	Kik_1995_48	45	Female	1995-04-24	1995-05-21	Alive	Probable	1995-05-13	1995-04-24	NA	NA	no HCW	1	NA	NA	NA	NA	NA	NA	1
Kikwit	1995	Kik_1995_89	45	Female	1995-04-30	1995-05-08	Dead	Probable	1995-05-25	1995-05-01	NA	1995-05-08	no HCW	NA	NA	NA	NA	NA	NA	NA	0
Kikwit	1995	Kik_1995_120	45	Female	1995-05-12	1995-05-20	Dead	Probable	1995-05-14	1995-05-20	NA	1995-05-20	no HCW	NA	NA	NA	NA	NA	NA	NA	0
Kikwit	1995	Kik_1995_123	45	Female	1995-05-17	1995-05-24	Dead	Probable	1995-05-20	1995-05-20	NA	1995-05-24	no HCW	1	1	NA	1	1	NA	NA	1
Kikwit	1995	Kik_1995_144	45	Male	1995-05-05	1995-05-13	Dead	Probable	1995-05-22	1995-05-12	NA	1995-05-13	no HCW	NA	NA	NA	NA	NA	NA	NA	0
Kikwit	1995	Kik_1995_155	45	Female	1995-05-23	1995-05-29	Dead	Probable	1995-05-17	1995-05-25	NA	1995-05-28	no HCW	1	1	1	1	1	1	NA	1
Kikwit	1995	Kik_1995_212	45	Male	1995-01-20	1995-01-29	Dead	Probable	1995-06-01	1995-01-28	NA	1995-01-29	no HCW	NA	NA	NA	NA	NA	NA	NA	0
Kikwit	1995	Kik_1995_229	45	Female	1995-05-07	NA	Dead	Probable	1995-06-02	NA	NA	1995-05-14	no HCW	NA	NA	NA	NA	NA	NA	NA	0
Kikwit	1995	Kik_1995_268	45	Male	1995-06-03	1995-06-11	Dead	Probable	1995-06-09	1995-06-10	NA	1995-06-11	no HCW	1	1	1	NA	1	NA	NA	1
Kikwit	1995	Kik_1995_284	45	Female	NA	1995-05-22	Dead	Probable	NA	1995-05-20	NA	1995-05-22	no HCW	NA	NA	NA	NA	NA	NA	NA	0
Kikwit	1995	Kik_1995_299	45	Female	1995-05-21	1995-05-26	Dead	Probable	1995-06-24	1995-05-25	NA	1995-05-27	no HCW	NA	NA	NA	NA	NA	NA	NA	0
Mweka2007	2007	Mwe_2007_20	45	Female	NA	NA	Dead	Suspected/probable	2007-08-22	NA	NA	NA	NA	1	0	0	1	0	0	NA	1
Mweka2007	2007	Mwe_2007_70	45	Female	NA	NA	Dead	Suspected/probable	2007-07-17	NA	NA	2007-07-17	NA	NA	NA	NA	NA	NA	NA	NA	0
Mweka2007	2007	Mwe_2007_117	45	Male	NA	NA	Dead	Suspected/probable	2007-08-11	NA	NA	2007-08-11	NA	NA	NA	NA	NA	NA	NA	NA	0
Mweka2007	2007	Mwe_2007_118	45	Female	NA	NA	Dead	Suspected/probable	2007-08-13	NA	NA	2007-08-13	NA	NA	NA	NA	NA	NA	NA	NA	0
Mweka2007	2007	Mwe_2007_126	45	Male	NA	NA	Dead	Suspected/probable	2007-05-12	NA	NA	2007-05-12	NA	NA	NA	NA	NA	NA	NA	NA	0
Mweka2007	2007	Mwe_2007_143	45	Female	NA	NA	Dead	Suspected/probable	2007-07-08	NA	NA	2007-07-08	NA	NA	NA	NA	NA	NA	NA	NA	0
Mweka2007	2007	Mwe_2007_172	45	Female	NA	NA	Dead	Suspected/probable	2007-06-10	NA	NA	2007-06-10	NA	NA	NA	NA	NA	NA	NA	NA	0
Mweka2007	2007	Mwe_2007_396	45	Female	NA	NA	Dead	Confirmed	2007-09-12	NA	NA	2007-09-14	NA	1	1	NA	1	1	NA	NA	1
Isiro	2012	Isi_2012_59	45	Female	2012-06-24	2012-07-10	Alive	Confirmed	NA	2012-06-24	NA	NA	Other	NA	1	0	0	0	0	0	1
Isiro	2012	Isi_2012_118	45	Female	2012-09-05	NA	Alive	Confirmed	2012-09-13	2012-09-08	NA	NA	Other	1	1	0	0	1	1	0	1
Isiro	2012	Isi_2012_142	45	Female	2012-09-17	NA	Dead	Confirmed	2012-09-23	2012-09-19	NA	2012-09-28	Housewife	1	1	0	0	1	0	0	1
Isiro	2012	Isi_2012_178	45	Female	2012-09-22	NA	Dead	Confirmed	2012-10-10	NA	NA	2012-09-27	Housewife	1	0	0	1	1	0	0	1
Yambuku	1976	Yam_1976_45	44	Male	1976-09-12	NA	Dead	Suspected/probable/confirmed	NA	NA	1976-09-26	NA	NA	NA	NA	NA	NA	NA	NA	NA	0
Kikwit	1995	Kik_1995_8	44	Male	1995-05-01	1995-05-18	Alive	Probable	1995-05-24	1995-05-05	NA	NA	HCW	1	1	NA	1	1	NA	NA	1
Kikwit	1995	Kik_1995_9	44	Male	1995-05-02	1995-05-13	Alive	Probable	1995-05-17	1995-05-05	NA	NA	HCW	1	1	1	NA	NA	NA	NA	1
Kikwit	1995	Kik_1995_28	44	Female	1995-04-30	1995-05-12	Dead	Probable	1995-05-17	1995-05-10	NA	1995-05-12	HCW	1	NA	NA	1	1	NA	NA	1
Kikwit	1995	Kik_1995_55	44	Female	1995-05-10	1995-06-15	Alive	Probable	1995-05-17	1995-05-12	NA	NA	HCW	1	1	1	1	1	1	1	1
Kikwit	1995	Kik_1995_286	44	Female	1995-06-07	1995-07-10	Alive	Probable	1995-06-15	1995-06-14	NA	NA	no HCW	1	1	1	1	1	1	NA	1
Mweka2007	2007	Mwe_2007_182	44	Female	NA	NA	Dead	Suspected/probable	2007-07-07	NA	NA	2007-07-07	NA	NA	NA	NA	NA	NA	NA	NA	0
Mweka2007	2007	Mwe_2007_215	44	Male	2007-09-01	NA	Alive	Suspected/probable	2007-09-01	NA	NA	NA	NA	1	1	0	1	1	0	NA	1
Mweka2007	2007	Mwe_2007_394	44	Male	NA	NA	Dead	Confirmed	2007-09-20	NA	NA	2007-09-21	NA	0	0	0	1	1	0	NA	1
Mweka2008	2008	Mwe_2008_20	44	Male	2008-12-20	NA	Alive	Probable	2008-12-22	NA	NA	NA	NA	1	0	0	0	0	0	NA	1
Isiro	2012	Isi_2012_7	44	Male	2012-06-13	NA	Dead	Probable	NA	2012-06-16	NA	2012-06-24	Other	1	1	1	1	1	1	0	1
Isiro	2012	Isi_2012_13	44	Female	2012-08-05	NA	Dead	Confirmed	2012-09-09	2012-08-11	NA	2012-08-13	Housewife	1	1	1	1	1	1	1	1
Yambuku	1976	Yam_1976_113	43	Female	1976-09-21	NA	Dead	Suspected/probable/confirmed	NA	NA	1976-09-29	NA	NA	NA	NA	NA	NA	NA	NA	NA	0
Yambuku	1976	Yam_1976_213	43	Male	1976-10-04	NA	Dead	Suspected/probable/confirmed	NA	NA	1976-10-17	NA	NA	NA	NA	NA	NA	NA	NA	NA	0
Kikwit	1995	Kik_1995_29	43	Male	1995-05-04	1995-05-11	Dead	Probable	1995-05-15	1995-05-10	NA	1995-05-11	no HCW	1	1	NA	1	1	NA	NA	1
Kikwit	1995	Kik_1995_39	43	Male	1995-04-30	NA	Dead	Probable	NA	NA	NA	1995-05-04	no HCW	NA	NA	NA	NA	NA	NA	NA	0
Kikwit	1995	Kik_1995_119	43	Female	1995-05-14	1995-05-23	Dead	Probable	1995-05-26	1995-05-20	NA	1995-05-23	no HCW	1	1	1	1	1	1	1	1
Kikwit	1995	Kik_1995_175	43	Male	1995-04-11	1995-04-28	Dead	Probable	1995-05-27	1995-04-25	NA	1995-04-28	no HCW	NA	NA	NA	NA	NA	NA	NA	0
Kikwit	1995	Kik_1995_199	43	Male	1995-05-16	1995-05-28	Dead	Probable	1995-05-28	1995-05-28	NA	1995-05-28	no HCW	0	1	NA	1	NA	NA	NA	1
Kikwit	1995	Kik_1995_253	43	Female	1995-05-30	NA	Alive	Probable	1995-06-08	1995-05-30	NA	NA	no HCW	NA	NA	NA	NA	NA	NA	NA	0
Mweka2007	2007	Mwe_2007_136	43	Male	NA	NA	Dead	Suspected/probable	2007-07-07	NA	NA	2007-07-07	NA	NA	NA	NA	NA	NA	NA	NA	0
Mweka2007	2007	Mwe_2007_368	43	Female	NA	NA	NA	Suspected/probable	2007-07-18	NA	NA	NA	NA	1	1	0	1	1	0	NA	1
Mweka2007	2007	Mwe_2007_381	43	Male	NA	NA	NA	Confirmed	2007-09-23	NA	NA	NA	NA	1	1	1	0	1	0	NA	1
Mweka2007	2007	Mwe_2007_391	43	Male	NA	NA	Dead	Confirmed	2007-09-05	NA	NA	2007-09-13	NA	1	1	1	1	NA	0	NA	1
Isiro	2012	Isi_2012_134	43	Female	2012-09-12	2012-09-20	Dead	Confirmed	2012-09-20	2012-09-19	NA	2012-09-28	Housewife	1	1	1	1	1	0	1	1
Boende	2014	Boe_2014_21	43	Female	2014-08-19	NA	Dead	Probable	2014-08-21	NA	NA	2014-08-22	Other	1	1	1	1	1	1	NA	1
Boende	2014	Boe_2014_36	43	Male	2014-08-14	NA	Dead	Probable	2014-08-26	2014-08-26	NA	2014-09-01	possible HCW	1	1	0	0	1	0	NA	1
Yambuku	1976	Yam_1976_48	42	Female	1976-09-13	NA	Dead	Suspected/probable/confirmed	NA	NA	1976-09-19	NA	NA	NA	NA	NA	NA	NA	NA	NA	0
Yambuku	1976	Yam_1976_137	42	Female	1976-09-23	NA	Dead	Suspected/probable/confirmed	NA	NA	1976-09-30	NA	NA	NA	NA	NA	NA	NA	NA	NA	0
Kikwit	1995	Kik_1995_14	42	Male	1995-04-28	1995-05-08	Dead	Probable	1995-05-22	1995-05-02	NA	1995-05-08	HCW	1	1	1	1	NA	NA	NA	1
Kikwit	1995	Kik_1995_145	42	Male	1995-05-03	1995-05-12	Dead	Probable	1995-05-17	1995-05-11	NA	1995-05-12	HCW	1	1	1	NA	1	NA	NA	1
Kikwit	1995	Kik_1995_220	42	Male	1995-01-06	1995-01-13	Dead	Probable	1995-06-01	1995-01-09	NA	1995-01-13	no HCW	NA	NA	NA	NA	NA	NA	NA	0
Kikwit	1995	Kik_1995_273	42	Female	1995-06-01	1995-06-11	Dead	Probable	1995-06-10	1995-06-09	NA	1995-06-11	no HCW	1	1	1	NA	1	1	NA	1
Mweka2007	2007	Mwe_2007_69	42	Female	NA	NA	Dead	Suspected/probable	2007-07-13	NA	NA	2007-07-13	NA	NA	NA	NA	NA	NA	NA	NA	0
Mweka2007	2007	Mwe_2007_132	42	Male	NA	NA	Dead	Suspected/probable	2007-07-08	NA	NA	2007-07-08	NA	NA	NA	NA	NA	NA	NA	NA	0
Mweka2007	2007	Mwe_2007_227	42	Male	NA	NA	Dead	Suspected/probable	2007-08-30	NA	NA	2007-08-30	NA	NA	NA	NA	NA	NA	NA	NA	0
Mweka2007	2007	Mwe_2007_332	42	Female	NA	NA	Alive	Confirmed	2007-09-01	NA	NA	NA	NA	1	1	0	1	1	0	NA	1
Mweka2008	2008	Mwe_2008_30	42	Female	2008-12-14	2008-12-17	Dead	Confirmed	NA	2008-12-14	NA	2008-12-28	NA	1	1	1	1	1	1	NA	1
Isiro	2012	Isi_2012_6	42	Male	2012-06-14	2012-07-05	Alive	Confirmed	2012-08-13	2012-06-21	NA	NA	NA	1	1	1	1	1	1	1	1
Isiro	2012	Isi_2012_56	42	Female	2012-06-14	NA	Alive	Confirmed	NA	2012-06-13	NA	NA	HCW	1	0	0	1	1	0	0	1
Isiro	2012	Isi_2012_57	42	Female	2012-06-18	2012-06-20	Alive	Confirmed	NA	2012-06-18	NA	NA	HCW	1	0	0	1	1	0	0	1
Boende	2014	Boe_2014_17	42	Female	2014-08-13	NA	Dead	Probable	2014-08-22	NA	NA	2014-08-17	Other	1	1	0	0	1	0	NA	1
Boende	2014	Boe_2014_32	42	Female	2014-08-20	NA	Dead	Probable	2014-08-25	NA	NA	2014-08-25	Other	1	1	0	0	1	0	NA	1
Boende	2014	Boe_2014_49	42	Male	2014-08-29	NA	Dead	Probable	2014-08-30	NA	NA	2014-08-30	Other	1	1	0	0	1	0	NA	1
Boende	2014	Boe_2014_60	42	Female	2014-09-02	NA	Dead	Confirmed	2014-09-05	2014-09-05	NA	2014-09-09	NA	1	1	1	0	1	0	NA	1
Boende	2014	Boe_2014_108	42	Female	2014-09-11	NA	Dead	Confirmed	2014-09-16	NA	NA	2014-10-28	Housewife	1	1	0	0	1	0	NA	1
Kikwit	1995	Kik_1995_33	41	Male	1995-04-05	1995-04-11	Dead	Probable	1995-05-20	1995-04-11	NA	1995-04-11	no HCW	NA	NA	NA	NA	NA	NA	NA	0
Kikwit	1995	Kik_1995_52	41	Male	1995-05-01	1995-05-22	Alive	Probable	1995-05-17	1995-05-12	NA	NA	HCW	NA	NA	NA	NA	NA	NA	NA	0
Kikwit	1995	Kik_1995_85	41	Male	1995-05-02	1995-05-08	Dead	Probable	1995-05-19	1995-05-05	NA	1995-05-09	HCW	1	1	NA	1	1	NA	NA	1
Kikwit	1995	Kik_1995_101	41	Male	1995-05-02	1995-05-09	Dead	Probable	1995-05-17	1995-05-05	NA	1995-05-09	HCW	NA	NA	NA	NA	NA	NA	NA	0
Kikwit	1995	Kik_1995_102	41	Female	1995-05-08	1995-05-15	Dead	Probable	1995-05-13	1995-05-11	NA	1995-05-15	no HCW	NA	NA	NA	NA	NA	NA	NA	0
Kikwit	1995	Kik_1995_174	41	Female	1995-05-20	NA	Dead	Probable	1995-05-27	NA	NA	1995-05-26	no HCW	NA	NA	NA	NA	NA	NA	NA	0
Kikwit	1995	Kik_1995_213	41	Male	1995-05-19	1995-05-23	Dead	Probable	1995-06-01	1995-05-20	NA	1995-05-23	no HCW	1	1	NA	NA	1	1	1	1
Mweka2007	2007	Mwe_2007_236	41	Male	NA	NA	Dead	Suspected/probable	2007-08-14	NA	NA	2007-08-14	NA	NA	NA	NA	NA	NA	NA	NA	0
Mweka2007	2007	Mwe_2007_322	41	Male	NA	NA	Alive	Suspected/probable	2007-08-28	NA	NA	NA	NA	1	1	1	1	0	0	NA	1
Mweka2007	2007	Mwe_2007_333	41	Male	NA	NA	Alive	Suspected/probable	2007-09-01	NA	NA	NA	NA	1	1	0	1	1	0	NA	1
Mweka2007	2007	Mwe_2007_384	41	Male	NA	NA	Dead	Confirmed	2007-08-31	NA	NA	NA	NA	1	1	0	1	1	1	NA	1
Isiro	2012	Isi_2012_5	41	Female	2012-06-14	2012-07-05	Alive	Confirmed	2012-09-08	2012-06-18	NA	NA	HCW	1	1	0	1	1	0	0	1
Yambuku	1976	Yam_1976_47	40	Female	1976-09-13	NA	Dead	Suspected/probable/confirmed	NA	NA	1976-09-15	NA	NA	NA	NA	NA	NA	NA	NA	NA	0
Yambuku	1976	Yam_1976_68	40	Male	1976-09-15	NA	Dead	Suspected/probable/confirmed	NA	NA	1976-09-22	NA	NA	NA	NA	NA	NA	NA	NA	NA	0
Yambuku	1976	Yam_1976_89	40	Female	1976-09-18	NA	Dead	Suspected/probable/confirmed	NA	NA	1976-10-05	NA	NA	NA	NA	NA	NA	NA	NA	NA	0
Yambuku	1976	Yam_1976_151	40	Female	1976-09-24	NA	Dead	Suspected/probable/confirmed	NA	NA	1976-10-02	NA	NA	NA	NA	NA	NA	NA	NA	NA	0
Yambuku	1976	Yam_1976_160	40	Female	1976-09-25	NA	Dead	Suspected/probable/confirmed	NA	NA	1976-10-01	NA	NA	NA	NA	NA	NA	NA	NA	NA	0
Yambuku	1976	Yam_1976_177	40	Female	1976-09-27	NA	Dead	Suspected/probable/confirmed	NA	NA	1976-10-04	NA	NA	NA	NA	NA	NA	NA	NA	NA	0
Yambuku	1976	Yam_1976_183	40	Female	1976-09-28	NA	Dead	Suspected/probable/confirmed	NA	NA	1976-10-06	NA	NA	NA	NA	NA	NA	NA	NA	NA	0
Yambuku	1976	Yam_1976_204	40	Male	1976-10-03	NA	Dead	Suspected/probable/confirmed	NA	NA	1976-10-12	NA	NA	NA	NA	NA	NA	NA	NA	NA	0
Yambuku	1976	Yam_1976_216	40	Male	1976-10-05	NA	Dead	Suspected/probable/confirmed	NA	NA	1976-10-14	NA	NA	NA	NA	NA	NA	NA	NA	NA	0
Yambuku	1976	Yam_1976_217	40	Female	1976-10-05	NA	Dead	Suspected/probable/confirmed	NA	NA	1976-10-15	NA	NA	NA	NA	NA	NA	NA	NA	NA	0
Yambuku	1976	Yam_1976_240	40	Female	1976-10-10	NA	Dead	Suspected/probable/confirmed	NA	NA	1976-10-19	NA	NA	NA	NA	NA	NA	NA	NA	NA	0
Yambuku	1976	Yam_1976_247	40	Male	1976-10-12	NA	Dead	Suspected/probable/confirmed	NA	NA	1976-10-20	NA	NA	NA	NA	NA	NA	NA	NA	NA	0
Yambuku	1976	Yam_1976_249	40	Male	1976-10-12	NA	Dead	Suspected/probable/confirmed	NA	NA	1976-10-26	NA	NA	NA	NA	NA	NA	NA	NA	NA	0
Kikwit	1995	Kik_1995_54	40	Male	1995-05-02	1995-05-14	Dead	Probable	1995-05-24	1995-05-05	NA	1995-05-14	HCW	1	NA	1	1	1	1	NA	1
Kikwit	1995	Kik_1995_74	40	Female	NA	NA	Dead	Probable	1995-05-16	NA	NA	1995-05-15	no HCW	NA	NA	NA	NA	NA	NA	NA	0
Kikwit	1995	Kik_1995_109	40	Female	1995-04-25	1995-05-12	Dead	Probable	1995-05-18	1995-05-09	NA	1995-05-12	no HCW	NA	NA	NA	NA	NA	NA	NA	0
Kikwit	1995	Kik_1995_110	40	Female	1995-04-24	1995-05-05	Dead	Probable	1995-05-18	1995-04-30	NA	1995-05-05	no HCW	NA	NA	NA	NA	NA	NA	NA	0
Kikwit	1995	Kik_1995_112	40	Female	1995-05-10	1995-05-21	Dead	Probable	1995-05-24	1995-05-17	NA	1995-05-21	no HCW	NA	NA	NA	NA	NA	NA	NA	0
Kikwit	1995	Kik_1995_129	40	Male	NA	1995-05-07	Dead	Probable	1995-05-07	1995-04-25	NA	1995-05-07	no HCW	0	NA	NA	NA	NA	NA	NA	1
Kikwit	1995	Kik_1995_167	40	Female	1995-05-20	1995-06-02	Dead	Probable	1995-05-14	1995-05-27	NA	1995-06-02	no HCW	1	1	1	1	NA	1	NA	1
Kikwit	1995	Kik_1995_171	40	Male	1995-05-21	NA	Alive	Probable	1995-05-27	NA	NA	NA	no HCW	NA	NA	NA	NA	NA	NA	NA	0
Kikwit	1995	Kik_1995_203	40	Female	1995-05-21	NA	Dead	Probable	1995-05-30	NA	NA	1995-05-24	no HCW	NA	NA	NA	NA	NA	NA	NA	0
Kikwit	1995	Kik_1995_208	40	Male	1995-05-18	1995-05-24	Dead	Probable	1995-06-01	1995-05-21	NA	1995-05-24	no HCW	0	1	NA	NA	NA	NA	1	1
Kikwit	1995	Kik_1995_234	40	Male	1995-05-13	1995-05-23	Dead	Probable	1995-06-02	1995-05-21	NA	1995-05-23	no HCW	1	1	1	1	NA	NA	NA	1
Kikwit	1995	Kik_1995_281	40	Female	1995-03-17	1995-03-30	Dead	Probable	1995-06-13	1995-03-25	NA	1995-03-30	HCW	NA	NA	NA	NA	NA	NA	NA	0
Kikwit	1995	Kik_1995_283	40	Male	1995-06-06	NA	Alive	Probable	1995-06-14	NA	NA	NA	no HCW	NA	NA	NA	NA	NA	NA	NA	0
Mweka2007	2007	Mwe_2007_17	40	Male	NA	NA	Dead	Suspected/probable	2007-08-16	NA	NA	NA	NA	1	1	1	0	0	0	NA	1
Mweka2007	2007	Mwe_2007_59	40	Female	NA	NA	Alive	Suspected/probable	2007-09-04	NA	NA	NA	NA	1	1	1	1	1	0	NA	1
Mweka2007	2007	Mwe_2007_76	40	Male	NA	NA	Dead	Suspected/probable	2007-08-12	NA	NA	2007-08-12	NA	NA	NA	NA	NA	NA	NA	NA	0
Mweka2007	2007	Mwe_2007_157	40	Male	NA	NA	Dead	Suspected/probable	2007-07-06	NA	NA	2007-07-06	NA	NA	NA	NA	NA	NA	NA	NA	0
Mweka2007	2007	Mwe_2007_189	40	Female	NA	NA	Dead	Suspected/probable	2007-07-30	NA	NA	2007-07-30	NA	NA	NA	NA	NA	NA	NA	NA	0
Mweka2007	2007	Mwe_2007_314	40	Female	NA	NA	Alive	Suspected/probable	2007-08-28	NA	NA	NA	NA	1	1	1	1	0	0	NA	1
Isiro	2012	Isi_2012_3	40	Female	2012-06-28	2012-07-17	Dead	Probable	2012-06-28	2012-07-04	NA	2012-07-17	HCW	1	1	1	1	1	1	1	1
Isiro	2012	Isi_2012_177	40	Female	2012-10-10	NA	Dead	Confirmed	2012-10-12	NA	NA	NA	NA	1	0	0	0	0	0	0	1
Boende	2014	Boe_2014_9	40	Female	2014-08-13	NA	Dead	Probable	2014-08-13	NA	NA	2014-08-20	NA	1	0	0	0	0	1	NA	1
Boende	2014	Boe_2014_14	40	Male	2014-08-11	NA	Dead	Probable	2014-08-22	NA	NA	2014-08-15	Other	1	1	0	0	0	1	NA	1
Boende	2014	Boe_2014_39	40	Female	2014-08-22	NA	Dead	Confirmed	2014-08-27	2014-08-23	NA	NA	Other	1	1	1	1	1	0	NA	1
Kikwit	1995	Kik_1995_25	39	Female	1995-04-30	1995-05-11	Dead	Probable	1995-05-26	1995-04-30	NA	1995-05-11	HCW	1	1	NA	1	1	NA	NA	1
Kikwit	1995	Kik_1995_38	39	Male	1995-04-23	1995-04-30	Dead	Probable	1995-06-12	1995-04-26	NA	1995-04-30	HCW	NA	NA	NA	NA	NA	NA	NA	0
Kikwit	1995	Kik_1995_141	39	Male	1995-05-02	1995-05-11	Dead	Probable	NA	1995-05-05	NA	1995-05-11	no HCW	NA	NA	NA	NA	NA	NA	NA	0
Kikwit	1995	Kik_1995_265	39	Female	1995-06-05	1995-06-11	Dead	Probable	1995-06-09	1995-06-08	NA	1995-06-11	no HCW	1	1	1	1	1	NA	NA	1
Mweka2007	2007	Mwe_2007_141	39	Female	NA	NA	Dead	Suspected/probable	2007-07-08	NA	NA	2007-07-08	NA	NA	NA	NA	NA	NA	NA	NA	0
Mweka2007	2007	Mwe_2007_206	39	Female	NA	NA	Dead	Suspected/probable	2007-08-20	NA	NA	2007-08-20	NA	NA	NA	NA	NA	NA	NA	NA	0
Mweka2007	2007	Mwe_2007_207	39	Male	NA	NA	Dead	Suspected/probable	2007-08-28	NA	NA	2007-08-28	NA	NA	NA	NA	NA	NA	NA	NA	0
Mweka2007	2007	Mwe_2007_234	39	Male	NA	NA	Dead	Suspected/probable	2007-08-27	NA	NA	2007-08-27	NA	NA	NA	NA	NA	NA	NA	NA	0
Mweka2007	2007	Mwe_2007_309	39	Male	NA	NA	Alive	Suspected/probable	2007-08-22	NA	NA	NA	NA	1	1	0	1	1	0	NA	1
Boende	2014	Boe_2014_5	39	Male	2014-08-04	NA	Dead	Probable	2014-08-18	NA	NA	2014-08-19	HCW	1	1	1	0	1	1	NA	1
Boende	2014	Boe_2014_69	39	Female	2014-08-26	NA	Dead	Confirmed	2014-09-08	2014-09-08	NA	2014-09-15	Housewife	1	1	1	1	1	0	NA	1
Yambuku	1976	Yam_1976_5	38	Male	1976-09-04	NA	Dead	Suspected/probable/confirmed	NA	NA	1976-09-07	NA	NA	NA	NA	NA	NA	NA	NA	NA	0
Yambuku	1976	Yam_1976_120	38	Female	1976-09-22	NA	Dead	Suspected/probable/confirmed	NA	NA	1976-09-27	NA	NA	NA	NA	NA	NA	NA	NA	NA	0
Yambuku	1976	Yam_1976_193	38	Female	1976-10-01	NA	Dead	Suspected/probable/confirmed	NA	NA	1976-10-07	NA	NA	NA	NA	NA	NA	NA	NA	NA	0
Yambuku	1976	Yam_1976_218	38	Male	1976-10-05	NA	Dead	Suspected/probable/confirmed	NA	NA	1976-10-15	NA	NA	NA	NA	NA	NA	NA	NA	NA	0
Yambuku	1976	Yam_1976_229	38	Female	1976-10-07	NA	Dead	Suspected/probable/confirmed	NA	NA	1976-10-13	NA	NA	NA	NA	NA	NA	NA	NA	NA	0
Kikwit	1995	Kik_1995_53	38	Female	1995-04-19	NA	Dead	Probable	NA	NA	NA	1995-04-22	no HCW	NA	NA	NA	NA	NA	NA	NA	0
Kikwit	1995	Kik_1995_76	38	Female	1995-05-02	1995-05-15	Dead	Probable	1995-05-24	1995-05-05	NA	1995-05-15	HCW	NA	NA	NA	NA	NA	NA	NA	0
Kikwit	1995	Kik_1995_113	38	Male	1995-05-07	1995-05-21	Dead	Probable	1995-05-14	1995-05-09	NA	1995-05-21	no HCW	1	1	NA	1	NA	1	NA	1
Kikwit	1995	Kik_1995_179	38	Male	1995-04-25	1995-05-11	Dead	Probable	1995-05-27	1995-04-30	NA	1995-05-11	HCW	NA	NA	NA	NA	NA	NA	NA	0
Kikwit	1995	Kik_1995_214	38	Female	1995-05-21	1995-05-30	Dead	Probable	1995-06-01	1995-05-22	NA	1995-05-30	HCW	1	1	1	NA	1	NA	NA	1
Kikwit	1995	Kik_1995_251	38	Male	1995-04-30	1995-05-03	Alive	Probable	1995-06-07	1995-04-30	NA	NA	no HCW	1	1	NA	1	1	1	NA	1
Kikwit	1995	Kik_1995_260	38	Male	1995-05-27	1995-06-11	Alive	Probable	1995-06-09	1995-06-09	NA	NA	no HCW	NA	NA	NA	NA	NA	NA	NA	0
Kikwit	1995	Kik_1995_293	38	Female	1995-06-13	1995-07-10	Alive	Probable	1995-06-17	1995-06-15	NA	NA	no HCW	1	1	1	1	1	1	NA	1
Mweka2007	2007	Mwe_2007_241	38	Female	NA	NA	Dead	Suspected/probable	2007-08-26	NA	NA	2007-08-26	NA	NA	NA	NA	NA	NA	NA	NA	0
Isiro	2012	Isi_2012_4	38	Female	2012-06-28	2012-07-07	Alive	Confirmed	2012-09-01	2012-06-29	NA	NA	HCW	1	1	1	1	1	0	0	1
Boende	2014	Boe_2014_114	38	Female	2014-09-13	NA	Dead	Confirmed	2014-09-20	2014-09-20	NA	NA	Housewife	NA	1	1	1	1	0	NA	1
Yambuku	1976	Yam_1976_42	37	Male	1976-09-12	NA	Dead	Suspected/probable/confirmed	NA	NA	1976-09-22	NA	NA	NA	NA	NA	NA	NA	NA	NA	0
Yambuku	1976	Yam_1976_43	37	Male	1976-09-12	NA	Dead	Suspected/probable/confirmed	NA	NA	1976-09-22	NA	NA	NA	NA	NA	NA	NA	NA	NA	0
Yambuku	1976	Yam_1976_62	37	Male	1976-09-14	NA	Dead	Suspected/probable/confirmed	NA	NA	1976-10-04	NA	NA	NA	NA	NA	NA	NA	NA	NA	0
Yambuku	1976	Yam_1976_133	37	Male	1976-09-23	NA	Dead	Suspected/probable/confirmed	NA	NA	1976-09-26	NA	NA	NA	NA	NA	NA	NA	NA	NA	0
Yambuku	1976	Yam_1976_185	37	Male	1976-09-29	NA	Dead	Suspected/probable/confirmed	NA	NA	1976-10-04	NA	NA	NA	NA	NA	NA	NA	NA	NA	0
Kikwit	1995	Kik_1995_23	37	Male	1995-05-03	1995-05-09	Dead	Probable	1995-05-26	1995-05-05	NA	1995-05-09	HCW	1	NA	1	1	1	NA	NA	1
Kikwit	1995	Kik_1995_72	37	Male	1995-04-23	1995-04-30	Dead	Probable	1995-05-22	1995-04-26	NA	1995-04-30	no HCW	NA	NA	NA	NA	NA	NA	NA	0
Kikwit	1995	Kik_1995_77	37	Female	1995-05-01	1995-07-10	Alive	Probable	1995-05-17	1995-05-15	NA	NA	no HCW	1	1	1	NA	1	NA	NA	1
Kikwit	1995	Kik_1995_125	37	Male	1995-05-02	1995-05-23	Dead	Probable	1995-05-25	1995-05-14	NA	1995-05-23	no HCW	1	NA	1	1	1	1	NA	1
Kikwit	1995	Kik_1995_127	37	Female	1995-05-14	1995-05-19	Dead	Probable	1995-05-15	1995-05-16	NA	1995-05-19	no HCW	NA	NA	NA	NA	NA	NA	NA	0
Kikwit	1995	Kik_1995_176	37	Male	1995-05-14	1995-05-23	Dead	Probable	1995-05-27	1995-05-22	NA	1995-05-23	no HCW	NA	NA	NA	NA	NA	NA	NA	0
Mweka2007	2007	Mwe_2007_56	37	Female	NA	NA	Alive	Suspected/probable	2007-09-04	NA	NA	NA	NA	1	1	1	1	0	0	NA	1
Mweka2007	2007	Mwe_2007_127	37	Male	NA	NA	Dead	Confirmed	2007-07-09	NA	NA	2007-09-01	NA	1	0	1	1	1	0	NA	1
Mweka2007	2007	Mwe_2007_323	37	Female	NA	NA	Alive	Suspected/probable	2007-08-28	NA	NA	NA	NA	1	1	1	1	1	0	NA	1
Mweka2008	2008	Mwe_2008_9	37	Female	2008-12-09	NA	Alive	Probable	2008-12-17	NA	NA	NA	NA	1	1	1	1	1	0	NA	1
Isiro	2012	Isi_2012_60	37	Female	2012-06-25	NA	Alive	Confirmed	NA	2012-07-07	NA	NA	Housewife	1	1	1	0	1	1	0	1
Yambuku	1976	Yam_1976_32	36	Female	1976-09-10	NA	Dead	Suspected/probable/confirmed	NA	NA	1976-09-29	NA	NA	NA	NA	NA	NA	NA	NA	NA	0
Yambuku	1976	Yam_1976_77	36	Female	1976-09-16	NA	Dead	Suspected/probable/confirmed	NA	NA	1976-09-29	NA	NA	NA	NA	NA	NA	NA	NA	NA	0
Yambuku	1976	Yam_1976_121	36	Male	1976-09-22	NA	Dead	Suspected/probable/confirmed	NA	NA	1976-09-27	NA	NA	NA	NA	NA	NA	NA	NA	NA	0
Yambuku	1976	Yam_1976_140	36	Female	1976-09-23	NA	Dead	Suspected/probable/confirmed	NA	NA	1976-10-03	NA	NA	NA	NA	NA	NA	NA	NA	NA	0
Yambuku	1976	Yam_1976_198	36	Male	1976-10-01	NA	Dead	Suspected/probable/confirmed	NA	NA	1976-10-14	NA	NA	NA	NA	NA	NA	NA	NA	NA	0
Yambuku	1976	Yam_1976_231	36	Male	1976-10-08	NA	Dead	Suspected/probable/confirmed	NA	NA	1976-10-11	NA	NA	NA	NA	NA	NA	NA	NA	NA	0
Yambuku	1976	Yam_1976_237	36	Male	1976-10-10	NA	Dead	Suspected/probable/confirmed	NA	NA	1976-10-14	NA	NA	NA	NA	NA	NA	NA	NA	NA	0
Yambuku	1976	Yam_1976_252	36	Male	1976-10-14	NA	Dead	Suspected/probable/confirmed	NA	NA	1976-10-20	NA	NA	NA	NA	NA	NA	NA	NA	NA	0
Kikwit	1995	Kik_1995_1	36	Male	1995-04-06	1995-04-14	Dead	Probable	1995-05-17	1995-04-08	NA	1995-04-14	HCW	NA	NA	NA	NA	NA	NA	NA	0
Kikwit	1995	Kik_1995_30	36	Male	1995-04-26	1995-05-11	Dead	Probable	1995-05-24	1995-05-08	NA	1995-05-11	HCW	NA	NA	NA	NA	NA	NA	NA	0
Kikwit	1995	Kik_1995_41	36	Female	1995-04-23	1995-05-11	Dead	Probable	1995-05-07	1995-04-28	NA	1995-05-11	no HCW	NA	NA	NA	NA	NA	NA	NA	0
Kikwit	1995	Kik_1995_50	36	Male	1995-04-03	1995-04-07	Dead	Probable	1995-05-13	1995-04-07	NA	1995-04-14	HCW	NA	NA	NA	NA	NA	NA	NA	0
Kikwit	1995	Kik_1995_134	36	Male	1995-05-14	1995-05-23	Dead	Probable	1995-05-22	1995-05-22	NA	1995-05-23	HCW	NA	NA	NA	NA	NA	NA	NA	0
Kikwit	1995	Kik_1995_159	36	Female	1995-04-23	1995-05-11	Dead	Probable	1995-05-15	1995-04-28	NA	1995-05-11	no HCW	NA	NA	NA	NA	NA	NA	NA	0
Kikwit	1995	Kik_1995_169	36	Female	1995-04-21	1995-05-10	Alive	Probable	1995-05-27	1995-04-21	NA	NA	no HCW	NA	NA	NA	NA	NA	NA	NA	0
Kikwit	1995	Kik_1995_178	36	Male	1995-04-28	1995-05-12	Dead	Probable	1995-05-27	1995-05-02	NA	1995-05-12	no HCW	NA	NA	NA	NA	NA	NA	NA	0
Kikwit	1995	Kik_1995_207	36	Male	1995-05-19	NA	Dead	Probable	1995-05-31	NA	NA	1995-05-31	no HCW	NA	NA	NA	NA	NA	NA	NA	0
Mweka2007	2007	Mwe_2007_77	36	Male	NA	NA	Dead	Suspected/probable	2007-09-02	NA	NA	2007-09-02	NA	NA	NA	NA	NA	NA	NA	NA	0
Mweka2007	2007	Mwe_2007_173	36	Male	NA	NA	Dead	Suspected/probable	2007-07-10	NA	NA	2007-07-10	NA	NA	NA	NA	NA	NA	NA	NA	0
Mweka2007	2007	Mwe_2007_192	36	Female	NA	NA	Dead	Suspected/probable	2007-07-30	NA	NA	2007-07-30	NA	NA	NA	NA	NA	NA	NA	NA	0
Mweka2007	2007	Mwe_2007_400	36	Female	NA	NA	Dead	Confirmed	2007-10-04	NA	NA	2007-10-10	NA	1	0	0	1	0	0	NA	1
Mweka2008	2008	Mwe_2008_1	36	Female	2008-12-10	NA	Dead	Probable	2008-12-17	NA	NA	2008-12-16	NA	1	1	1	NA	1	0	NA	1
Isiro	2012	Isi_2012_21	36	Male	2012-08-16	NA	Dead	Confirmed	2012-08-20	2012-08-19	NA	2012-08-28	Other	1	1	1	1	0	1	NA	1
Isiro	2012	Isi_2012_73	36	Female	2012-11-08	NA	Alive	Confirmed	2012-09-07	2012-08-11	NA	NA	HCW	1	0	0	1	0	0	0	1
Boende	2014	Boe_2014_4	36	Male	2014-08-03	NA	Dead	Probable	2014-08-21	NA	NA	2014-08-17	HCW	1	1	1	1	1	1	NA	1
Boende	2014	Boe_2014_12	36	Male	2014-08-11	NA	Alive	Confirmed	2014-08-20	2014-08-20	NA		Other	1	1	0	0	1	1	NA	1
Boende	2014	Boe_2014_13	36	Female	2014-08-11	NA	Alive	Confirmed	2014-08-21	NA	NA	NA	Other	1	1	1	1	1	1	NA	1
Yambuku	1976	Yam_1976_36	35	Male	1976-09-11	NA	Dead	Suspected/probable/confirmed	NA	NA	1976-09-22	NA	NA	NA	NA	NA	NA	NA	NA	NA	0
Yambuku	1976	Yam_1976_72	35	Male	1976-09-15	NA	Dead	Suspected/probable/confirmed	NA	NA	1976-09-25	NA	NA	NA	NA	NA	NA	NA	NA	NA	0
Yambuku	1976	Yam_1976_90	35	Male	1976-09-19	NA	Alive	Suspected/probable/confirmed	NA	NA	1976-09-24	NA	NA	NA	NA	NA	NA	NA	NA	NA	0
Yambuku	1976	Yam_1976_129	35	Female	1976-09-22	NA	Alive	Suspected/probable/confirmed	NA	NA	1976-10-06	NA	NA	NA	NA	NA	NA	NA	NA	NA	0
Yambuku	1976	Yam_1976_135	35	Male	1976-09-23	NA	Dead	Suspected/probable/confirmed	NA	NA	1976-09-29	NA	NA	NA	NA	NA	NA	NA	NA	NA	0
Yambuku	1976	Yam_1976_138	35	Female	1976-09-23	NA	Dead	Suspected/probable/confirmed	NA	NA	1976-09-30	NA	NA	NA	NA	NA	NA	NA	NA	NA	0
Yambuku	1976	Yam_1976_139	35	Male	1976-09-23	NA	Dead	Suspected/probable/confirmed	NA	NA	1976-10-01	NA	NA	NA	NA	NA	NA	NA	NA	NA	0
Yambuku	1976	Yam_1976_141	35	Female	1976-09-23	NA	Alive	Suspected/probable/confirmed	NA	NA	1976-10-07	NA	NA	NA	NA	NA	NA	NA	NA	NA	0
Yambuku	1976	Yam_1976_170	35	Male	1976-09-26	NA	Dead	Suspected/probable/confirmed	NA	NA	1976-10-01	NA	NA	NA	NA	NA	NA	NA	NA	NA	0
Yambuku	1976	Yam_1976_179	35	Female	1976-09-27	NA	Dead	Suspected/probable/confirmed	NA	NA	1976-10-09	NA	NA	NA	NA	NA	NA	NA	NA	NA	0
Yambuku	1976	Yam_1976_219	35	Female	1976-10-06	NA	Alive	Suspected/probable/confirmed	NA	NA	1976-10-10	NA	NA	NA	NA	NA	NA	NA	NA	NA	0
Yambuku	1976	Yam_1976_220	35	Male	1976-10-06	NA	Dead	Suspected/probable/confirmed	NA	NA	1976-10-11	NA	NA	NA	NA	NA	NA	NA	NA	NA	0
Yambuku	1976	Yam_1976_223	35	Female	1976-10-06	NA	Dead	Suspected/probable/confirmed	NA	NA	1976-10-14	NA	NA	NA	NA	NA	NA	NA	NA	NA	0
Yambuku	1976	Yam_1976_241	35	Male	1976-10-11	NA	Dead	Suspected/probable/confirmed	NA	NA	1976-10-13	NA	NA	NA	NA	NA	NA	NA	NA	NA	0
Yambuku	1976	Yam_1976_244	35	Female	1976-10-12	NA	Dead	Suspected/probable/confirmed	NA	NA	1976-10-15	NA	NA	NA	NA	NA	NA	NA	NA	NA	0
Kikwit	1995	Kik_1995_46	35	Female	1995-04-23	1995-05-11	Dead	Probable	1995-05-24	1995-04-24	NA	1995-05-11	no HCW	NA	NA	NA	NA	NA	NA	NA	0
Kikwit	1995	Kik_1995_47	35	Female	1995-04-17	1995-05-12	Dead	Probable	1995-05-22	1995-04-30	NA	1995-05-12	no HCW	NA	NA	NA	NA	NA	NA	NA	0
Kikwit	1995	Kik_1995_57	35	Male	1995-05-11	1995-05-16	Dead	Probable	1995-05-25	1995-05-09	NA	1995-05-16	no HCW	NA	NA	NA	NA	NA	NA	NA	0
Kikwit	1995	Kik_1995_86	35	Male	1995-05-07	1995-05-12	Dead	Probable	1995-05-20	1995-05-07	NA	1995-05-12	no HCW	NA	NA	NA	NA	NA	NA	NA	0
Kikwit	1995	Kik_1995_111	35	Female	1995-05-12	1995-05-21	Dead	Probable	1995-05-18	1995-05-12	NA	1995-05-21	no HCW	1	1	1	NA	1	1	NA	1
Kikwit	1995	Kik_1995_122	35	Male	1995-05-10	1995-05-22	Dead	Probable	1995-05-17	1995-05-19	NA	1995-05-22	no HCW	1	NA	NA	1	1	1	1	1
Kikwit	1995	Kik_1995_197	35	Male	1995-05-13	NA	Dead	Probable	1995-05-29	NA	NA	1995-05-27	no HCW	NA	NA	NA	NA	NA	NA	NA	0
Kikwit	1995	Kik_1995_222	35	Female	1995-02-16	1995-02-20	Dead	Probable	1995-06-01	NA	NA	1995-02-20	no HCW	NA	NA	NA	NA	NA	NA	NA	0
Kikwit	1995	Kik_1995_227	35	Female	1995-02-21	1995-03-08	Dead	Probable	1995-06-01	NA	NA	1995-03-08	no HCW	NA	NA	NA	NA	NA	NA	NA	0
Kikwit	1995	Kik_1995_228	35	Male	1995-02-21	1995-03-09	Dead	Probable	1995-06-01	NA	NA	1995-03-09	no HCW	NA	NA	NA	NA	NA	NA	NA	0
Kikwit	1995	Kik_1995_232	35	Male	1995-04-30	1995-05-10	Dead	Probable	1995-06-02	1995-05-03	NA	1995-05-10	no HCW	1	NA	1	NA	1	NA	NA	1
Kikwit	1995	Kik_1995_236	35	Female	NA	NA	Dead	Probable	1995-06-03	NA	NA	1995-05-09	no HCW	NA	NA	NA	NA	NA	NA	NA	0
Kikwit	1995	Kik_1995_237	35	Female	1995-03-13	1995-05-20	Dead	Probable	1995-06-04	1995-05-17	NA	1995-05-20	no HCW	NA	NA	NA	NA	NA	NA	NA	0
Kikwit	1995	Kik_1995_310	35	Female	NA	NA	Dead	Probable	1995-08-21	NA	NA	1995-05-14	no HCW	NA	NA	NA	NA	NA	NA	NA	0
Mweka2007	2007	Mwe_2007_112	35	Female	NA	NA	Dead	Suspected/probable	2007-05-20	NA	NA	2007-05-20	NA	NA	NA	NA	NA	NA	NA	NA	0
Mweka2007	2007	Mwe_2007_154	35	Male	NA	NA	Dead	Suspected/probable	2007-07-08	NA	NA	2007-07-08	NA	NA	NA	NA	NA	NA	NA	NA	0
Mweka2007	2007	Mwe_2007_198	35	Female	NA	NA	Dead	Suspected/probable	2007-08-02	NA	NA	2007-08-02	NA	NA	NA	NA	NA	NA	NA	NA	0
Mweka2007	2007	Mwe_2007_200	35	Female	NA	NA	Dead	Suspected/probable	2007-07-16	NA	NA	2007-07-16	NA	NA	NA	NA	NA	NA	NA	NA	0
Mweka2007	2007	Mwe_2007_238	35	Male	NA	NA	Dead	Suspected/probable	2007-08-29	NA	NA	2007-08-29	NA	NA	NA	NA	NA	NA	NA	NA	0
Mweka2007	2007	Mwe_2007_277	35	Male	NA	NA	Alive	Suspected/probable	2007-06-02	NA	NA	NA	NA	1	1	1	1	1	0	NA	1
Mweka2007	2007	Mwe_2007_283	35	Female	NA	NA	Alive	Suspected/probable	2007-06-13	NA	NA	NA	NA	1	1	1	0	1	0	NA	1
Mweka2007	2007	Mwe_2007_291	35	Female	NA	NA	Alive	Suspected/probable	2007-07-11	NA	NA	NA	NA	1	1	0	1	1	0	NA	1
Mweka2007	2007	Mwe_2007_293	35	Female	NA	NA	Alive	Suspected/probable	2007-07-13	NA	NA	NA	NA	1	1	0	1	1	0	NA	1
Mweka2007	2007	Mwe_2007_296	35	Female	NA	NA	Alive	Suspected/probable	2007-07-17	NA	NA	NA	NA	1	1	1	1	1	0	NA	1
Mweka2007	2007	Mwe_2007_304	35	Female	NA	NA	Alive	Suspected/probable	2007-08-02	NA	NA	NA	NA	1	1	1	0	1	0	NA	1
Mweka2007	2007	Mwe_2007_392	35	Male	NA	NA	Dead	Confirmed	2007-09-06	NA	NA	2007-09-10	NA	1	1	NA	1	1	NA	NA	1
Mweka2007	2007	Mwe_2007_397	35	Male	NA	NA	Dead	Confirmed	2007-09-15	NA	NA	2007-09-22	NA	0	0	0	1	0	1	NA	1
Mweka2008	2008	Mwe_2008_4	35	Male	2008-12-03	NA	Alive	Confirmed	2008-12-17	2008-11-27	NA	NA	NA	1	1	1	1	1	1	NA	1
Mweka2008	2008	Mwe_2008_22	35	Female	2008-12-14	NA	Alive	Confirmed	NA	NA	NA	NA	NA	1	0	0	0	0	0	NA	1
Isiro	2012	Isi_2012_172	35	Female	2012-09-30	NA	Dead	Confirmed	2012-10-11	NA	NA	2012-10-09	Housewife	0	0	1	1	1	NA	1	1
Boende	2014	Boe_2014_2	35	Male	2014-08-03	NA	Dead	Probable	2014-08-21	NA	NA	2014-08-17	HCW	1	1	0	0	0	0	NA	1
Boende	2014	Boe_2014_10	35	Female	2014-08-14	NA	Dead	Probable	2014-08-14	NA	NA	2014-08-14	NA	1	0	0	0	0	1	NA	1
Boende	2014	Boe_2014_122	35	Female	2014-09-18	NA	Dead	Confirmed	2014-09-23	2014-09-23	NA	2014-09-24	Housewife	1	1	0	1	1	1	NA	1
Yambuku	1976	Yam_1976_4	34	Female	1976-09-03	NA	Dead	Suspected/probable/confirmed	NA	NA	1976-09-09	NA	NA	NA	NA	NA	NA	NA	NA	NA	0
Kikwit	1995	Kik_1995_22	34	Male	1995-04-27	1995-05-10	Dead	Probable	1995-05-20	1995-05-01	NA	1995-05-10	HCW	1	1	1	1	1	1	NA	1
Kikwit	1995	Kik_1995_114	34	Male	1995-05-14	1995-05-27	Dead	Probable	1995-05-20	1995-05-20	NA	1995-05-27	no HCW	1	NA	NA	NA	NA	1	1	1
Kikwit	1995	Kik_1995_170	34	Male	NA	NA	Dead	Probable	1995-05-27	NA	NA	1995-05-17	no HCW	NA	NA	NA	NA	NA	NA	NA	0
Kikwit	1995	Kik_1995_204	34	Male	1995-04-25	1995-05-08	Dead	Probable	1995-05-31	1995-04-27	NA	1995-05-15	no HCW	NA	NA	NA	NA	NA	NA	NA	0
Mweka2007	2007	Mwe_2007_78	34	Male	NA	NA	Dead	Suspected/probable	2007-08-28	NA	NA	2007-08-28	NA	NA	NA	NA	NA	NA	NA	NA	0
Mweka2007	2007	Mwe_2007_195	34	Female	NA	NA	Dead	Suspected/probable	2007-06-15	NA	NA	2007-06-15	NA	NA	NA	NA	NA	NA	NA	NA	0
Mweka2007	2007	Mwe_2007_390	34	Male	NA	NA	Dead	Confirmed	2007-09-06	NA	NA	2007-09-08	NA	1	1	0	0	1	0	NA	1
Isiro	2012	Isi_2012_85	34	Female	2012-08-13	2012-08-16	Alive	Confirmed	2012-09-03	2012-08-13	NA	NA	HCW	1	1	1	1	1	0	0	1
Boende	2014	Boe_2014_18	34	Male	2014-08-15	NA	Dead	Probable	2014-08-18	NA	NA	2014-08-20	Other	1	1	1	1	1	1	NA	1
Boende	2014	Boe_2014_38	34	Male	2014-08-24	NA	Dead	Probable	2014-08-27	2014-08-27	NA	2014-08-28	Other	1	1	0	0	1	1	NA	1
Boende	2014	Boe_2014_48	34	Male	2014-08-23	NA	Dead	Probable	2014-08-30	2014-08-30	NA	2014-09-01	Other	1	1	0	0	1	0	NA	1
Boende	2014	Boe_2014_58	34	Female	2014-08-20	NA	Dead	Probable	2014-08-22	2014-08-22	NA	2014-08-25	NA	1	1	0	0	1	0	NA	1
Boende	2014	Boe_2014_115	34	Female	2014-09-20	NA	Alive	Confirmed	2014-09-23	2014-09-24	NA	NA	Housewife	1	1	1	1	0	0	NA	1
Yambuku	1976	Yam_1976_7	33	Male	1976-09-04	NA	Dead	Suspected/probable/confirmed	NA	NA	1976-09-15	NA	NA	NA	NA	NA	NA	NA	NA	NA	0
Yambuku	1976	Yam_1976_166	33	Female	1976-09-26	NA	Dead	Suspected/probable/confirmed	NA	NA	1976-09-28	NA	NA	NA	NA	NA	NA	NA	NA	NA	0
Kikwit	1995	Kik_1995_4	33	Male	1995-04-14	1995-04-26	Dead	Probable	1995-05-17	1995-04-25	NA	1995-04-26	HCW	1	1	1	1	NA	1	NA	1
Kikwit	1995	Kik_1995_11	33	Male	1995-04-28	1995-05-24	Alive	Probable	1995-05-20	1995-05-01	NA	NA	HCW	1	1	1	1	1	1	NA	1
Kikwit	1995	Kik_1995_13	33	Male	1995-05-03	1995-05-13	Dead	Probable	1995-05-20	1995-05-09	NA	1995-05-13	HCW	1	NA	NA	1	NA	1	NA	1
Kikwit	1995	Kik_1995_24	33	Female	1995-04-30	1995-05-13	Dead	Probable	1995-05-24	1995-05-04	NA	1995-05-13	HCW	1	1	NA	1	1	1	NA	1
Kikwit	1995	Kik_1995_92	33	Female	1995-04-24	1995-05-07	Dead	Probable	NA	1995-05-04	NA	1995-05-07	no HCW	NA	NA	NA	NA	NA	NA	NA	0
Kikwit	1995	Kik_1995_184	33	Female	1995-05-11	1995-05-24	Dead	Probable	1995-05-27	1995-05-11	NA	1995-05-24	HCW	1	1	1	1	1	NA	NA	1
Kikwit	1995	Kik_1995_263	33	Female	1995-06-01	1995-06-08	Dead	Probable	1995-06-09	1995-06-08	NA	1995-06-08	no HCW	NA	NA	NA	NA	NA	NA	NA	0
Mweka2007	2007	Mwe_2007_101	33	Male	NA	NA	Dead	Suspected/probable	2007-08-20	NA	NA	2007-08-20	NA	NA	NA	NA	NA	NA	NA	NA	0
Mweka2007	2007	Mwe_2007_103	33	Female	NA	NA	Dead	Suspected/probable	2007-08-09	NA	NA	2007-08-09	NA	NA	NA	NA	NA	NA	NA	NA	0
Mweka2007	2007	Mwe_2007_240	33	Male	NA	NA	Dead	Suspected/probable	2007-08-25	NA	NA	2007-08-25	NA	NA	NA	NA	NA	NA	NA	NA	0
Mweka2007	2007	Mwe_2007_359	33	Male	NA	NA	NA	Suspected/probable	2007-06-22	NA	NA	NA	NA	1	1	1	1	0	0	NA	1
Boende	2014	Boe_2014_24	33	Male	2014-08-16	NA	Dead	Probable	2014-08-16	2014-08-20	NA	2014-08-23	Other	1	1	0	1	1	1	NA	1
Boende	2014	Boe_2014_47	33	Male	2014-08-19	NA	Alive	Confirmed	2014-08-26	2014-08-26	NA		HCW	1	1	0	0	1	0	NA	1
Yambuku	1976	Yam_1976_15	32	Female	1976-09-08	NA	Alive	Suspected/probable/confirmed	NA	NA	1976-09-09	NA	NA	NA	NA	NA	NA	NA	NA	NA	0
Yambuku	1976	Yam_1976_44	32	Male	1976-09-12	NA	Dead	Suspected/probable/confirmed	NA	NA	1976-09-25	NA	NA	NA	NA	NA	NA	NA	NA	NA	0
Yambuku	1976	Yam_1976_130	32	Male	1976-09-22	NA	Dead	Suspected/probable/confirmed	NA	NA	1976-10-06	NA	NA	NA	NA	NA	NA	NA	NA	NA	0
Yambuku	1976	Yam_1976_227	32	Female	1976-10-07	NA	Dead	Suspected/probable/confirmed	NA	NA	1976-10-12	NA	NA	NA	NA	NA	NA	NA	NA	NA	0
Kikwit	1995	Kik_1995_16	32	Female	1995-05-01	1995-05-21	Alive	Probable	1995-05-13	1995-05-02	NA	NA	HCW	1	1	1	NA	1	NA	NA	1
Kikwit	1995	Kik_1995_67	32	Male	1995-05-12	NA	Alive	Probable	1995-05-15	1995-05-24	NA	NA	no HCW	NA	NA	NA	NA	NA	NA	NA	0
Kikwit	1995	Kik_1995_121	32	Male	1995-05-01	1995-05-10	Dead	Probable	1995-05-17	1995-05-08	NA	1995-05-10	no HCW	NA	NA	NA	NA	NA	NA	NA	0
Kikwit	1995	Kik_1995_148	32	Female	1995-03-20	1995-03-26	Dead	Probable	1995-05-19	1995-03-25	NA	1995-03-26	no HCW	NA	NA	NA	NA	NA	NA	NA	0
Kikwit	1995	Kik_1995_182	32	Male	1995-05-04	NA	Alive	Probable	1995-05-27	NA	NA	NA	HCW	NA	NA	NA	NA	NA	NA	NA	0
Kikwit	1995	Kik_1995_183	32	Male	1995-05-09	1995-05-20	Alive	Probable	1995-05-27	1995-05-16	NA	NA	HCW	NA	NA	NA	NA	NA	NA	NA	0
Kikwit	1995	Kik_1995_205	32	Female	1995-05-22	1995-05-29	Dead	Probable	1995-05-31	1995-05-26	NA	1995-05-29	no HCW	1	1	1	NA	NA	1	NA	1
Kikwit	1995	Kik_1995_306	32	Female	1995-04-20	NA	Alive	Probable	1995-08-18	1995-04-29	NA	NA	no HCW	NA	NA	NA	NA	NA	NA	NA	0
Kikwit	1995	Kik_1995_311	32	Male	1995-05-10	1995-05-18	Alive	Probable	1996-06-12	1995-05-13	NA	NA	HCW	NA	NA	NA	NA	NA	NA	NA	0
Mweka2007	2007	Mwe_2007_71	32	Female	NA	NA	Dead	Suspected/probable	2007-07-30	NA	NA	2007-07-30	NA	NA	NA	NA	NA	NA	NA	NA	0
Mweka2007	2007	Mwe_2007_79	32	Male	NA	NA	Dead	Suspected/probable	2007-08-27	NA	NA	2007-08-27	NA	NA	NA	NA	NA	NA	NA	NA	0
Mweka2007	2007	Mwe_2007_110	32	Male	NA	NA	Dead	Suspected/probable	2007-05-17	NA	NA	2007-05-17	NA	NA	NA	NA	NA	NA	NA	NA	0
Mweka2007	2007	Mwe_2007_167	32	Female	NA	NA	Dead	Suspected/probable	2007-08-02	NA	NA	2007-08-02	NA	NA	NA	NA	NA	NA	NA	NA	0
Mweka2007	2007	Mwe_2007_233	32	Male	NA	NA	Dead	Suspected/probable	2007-08-27	NA	NA	2007-08-27	NA	NA	NA	NA	NA	NA	NA	NA	0
Mweka2007	2007	Mwe_2007_360	32	Male	NA	NA	NA	Suspected/probable	2007-06-22	NA	NA	NA	NA	1	1	1	1	1	1	NA	1
Isiro	2012	Isi_2012_128	32	Female	2012-09-15	2012-10-10	Alive	Confirmed	2012-09-17	NA	NA	NA	Other	1	0	1	0	1	0	0	1
Boende	2014	Boe_2014_6	32	Male	2014-08-07	NA	Alive	Confirmed	2014-08-21	NA	NA	NA	possible HCW	1	1	1	0	1	1	NA	1
Boende	2014	Boe_2014_20	32	Male	2014-08-17	NA	Dead	Confirmed	2014-08-20	2014-08-20	NA	2014-09-02	HCW	1	1	1	1	1	1	NA	1
Boende	2014	Boe_2014_68	32	Female	2014-08-31	NA	Dead	Confirmed	NA	NA	NA	2014-09-09	Housewife	1	NA	0	0	NA	0	NA	1
Boende	2014	Boe_2014_85	32	Female	2014-09-08	NA	Dead	Confirmed	2014-09-10	2014-09-09	NA	2014-09-10	Housewife	1	0	0	1	1	1	NA	1
Kikwit	1995	Kik_1995_43	31	Male	1995-04-25	1995-05-07	Dead	Probable	1995-05-20	1995-05-06	NA	1995-05-07	no HCW	NA	NA	NA	NA	NA	NA	NA	0
Kikwit	1995	Kik_1995_87	31	Male	1995-05-03	1995-05-11	Dead	Probable	1995-05-18	1995-05-09	NA	1995-05-11	no HCW	NA	NA	NA	NA	NA	NA	NA	0
Kikwit	1995	Kik_1995_246	31	Female	1995-05-25	NA	Alive	Probable	1995-06-06	NA	NA	NA	no HCW	NA	NA	NA	NA	NA	NA	NA	0
Mweka2007	2007	Mwe_2007_22	31	Female	NA	NA	Alive	Suspected/probable	2007-08-26	NA	NA	NA	NA	1	1	1	1	0	0	NA	1
Mweka2007	2007	Mwe_2007_116	31	Female	NA	NA	Dead	Suspected/probable	2007-07-26	NA	NA	2007-07-26	NA	NA	NA	NA	NA	NA	NA	NA	0
Mweka2007	2007	Mwe_2007_209	31	Male	NA	NA	Dead	Suspected/probable	2007-08-25	NA	NA	2007-08-25	NA	NA	NA	NA	NA	NA	NA	NA	0
Yambuku	1976	Yam_1976_6	30	Male	1976-09-04	NA	Dead	Suspected/probable/confirmed	NA	NA	1976-09-11	NA	NA	NA	NA	NA	NA	NA	NA	NA	0
Yambuku	1976	Yam_1976_22	30	Female	1976-09-09	NA	Dead	Suspected/probable/confirmed	NA	NA	1976-10-01	NA	NA	NA	NA	NA	NA	NA	NA	NA	0
Yambuku	1976	Yam_1976_26	30	Female	1976-09-10	NA	Dead	Suspected/probable/confirmed	NA	NA	1976-09-18	NA	NA	NA	NA	NA	NA	NA	NA	NA	0
Yambuku	1976	Yam_1976_40	30	Female	1976-09-12	NA	Dead	Suspected/probable/confirmed	NA	NA	1976-09-20	NA	NA	NA	NA	NA	NA	NA	NA	NA	0
Yambuku	1976	Yam_1976_111	30	Female	1976-09-21	NA	Dead	Suspected/probable/confirmed	NA	NA	1976-09-28	NA	NA	NA	NA	NA	NA	NA	NA	NA	0
Yambuku	1976	Yam_1976_112	30	Female	1976-09-21	NA	Dead	Suspected/probable/confirmed	NA	NA	1976-09-29	NA	NA	NA	NA	NA	NA	NA	NA	NA	0
Yambuku	1976	Yam_1976_114	30	Female	1976-09-21	NA	Dead	Suspected/probable/confirmed	NA	NA	1976-09-30	NA	NA	NA	NA	NA	NA	NA	NA	NA	0
Yambuku	1976	Yam_1976_128	30	Male	1976-09-22	NA	Dead	Suspected/probable/confirmed	NA	NA	1976-10-05	NA	NA	NA	NA	NA	NA	NA	NA	NA	0
Yambuku	1976	Yam_1976_154	30	Male	1976-09-24	NA	Dead	Suspected/probable/confirmed	NA	NA	1976-10-07	NA	NA	NA	NA	NA	NA	NA	NA	NA	0
Yambuku	1976	Yam_1976_165	30	Male	1976-09-25	NA	Dead	Suspected/probable/confirmed	NA	NA	1976-10-05	NA	NA	NA	NA	NA	NA	NA	NA	NA	0
Yambuku	1976	Yam_1976_188	30	Female	1976-09-29	NA	Alive	Suspected/probable/confirmed	NA	NA	1976-10-13	NA	NA	NA	NA	NA	NA	NA	NA	NA	0
Yambuku	1976	Yam_1976_239	30	Male	1976-10-10	NA	Dead	Suspected/probable/confirmed	NA	NA	1976-10-17	NA	NA	NA	NA	NA	NA	NA	NA	NA	0
Yambuku	1976	Yam_1976_251	30	Male	1976-10-13	NA	Dead	Suspected/probable/confirmed	NA	NA	1976-10-20	NA	NA	NA	NA	NA	NA	NA	NA	NA	0
Kikwit	1995	Kik_1995_12	30	Male	1995-04-27	1995-05-07	Dead	Probable	1995-05-20	1995-04-30	NA	1995-05-07	HCW	1	1	1	NA	1	1	1	1
Kikwit	1995	Kik_1995_31	30	Male	1995-05-04	1995-05-15	Dead	Probable	1995-05-25	1995-05-08	NA	1995-05-15	HCW	NA	NA	NA	NA	NA	NA	NA	0
Kikwit	1995	Kik_1995_35	30	Male	1995-04-01	1995-04-14	Dead	Probable	1995-05-16	NA	NA	1995-04-14	HCW	NA	NA	NA	NA	NA	NA	NA	0
Kikwit	1995	Kik_1995_62	30	Male	NA	NA	Dead	Probable	NA	NA	NA	1995-05-13	HCW	NA	NA	NA	NA	NA	NA	NA	0
Kikwit	1995	Kik_1995_181	30	Male	1995-05-13	NA	Dead	Probable	1995-05-27	NA	NA	1995-05-20	HCW	NA	NA	NA	NA	NA	NA	NA	0
Kikwit	1995	Kik_1995_238	30	Female	1995-05-30	1995-06-03	Dead	Probable	1995-06-04	NA	NA	1995-06-03	no HCW	NA	NA	NA	NA	NA	NA	NA	0
Kikwit	1995	Kik_1995_240	30	Female	1995-05-26	1995-06-12	Alive	Probable	1995-06-04	1995-06-04	NA	NA	no HCW	NA	NA	NA	NA	NA	NA	NA	0
Kikwit	1995	Kik_1995_275	30	Female	1995-06-07	1995-06-15	Alive	Probable	1995-06-11	1995-06-14	NA	NA	no HCW	NA	NA	NA	NA	NA	NA	NA	0
Kikwit	1995	Kik_1995_303	30	Female	1995-05-05	1995-05-22	Alive	Probable	1995-08-15	1995-05-05	NA	NA	no HCW	NA	NA	NA	NA	NA	NA	NA	0
Kikwit	1995	Kik_1995_304	30	Female	1995-05-08	1995-05-29	Alive	Probable	1995-08-15	1995-05-08	NA	NA	no HCW	NA	NA	NA	NA	NA	NA	NA	0
Mweka2007	2007	Mwe_2007_87	30	Female	NA	NA	Dead	Suspected/probable	2007-08-10	NA	NA	2007-08-10	NA	NA	NA	NA	NA	NA	NA	NA	0
Mweka2007	2007	Mwe_2007_239	30	Male	NA	NA	Dead	Suspected/probable	2007-09-04	NA	NA	2007-09-04	NA	NA	NA	NA	NA	NA	NA	NA	0
Mweka2007	2007	Mwe_2007_306	30	Male	NA	NA	Alive	Suspected/probable	2007-08-11	NA	NA	NA	NA	1	1	0	1	1	0	NA	1
Mweka2007	2007	Mwe_2007_325	30	Male	NA	NA	Alive	Suspected/probable	2007-08-29	NA	NA	NA	NA	1	1	1	1	0	0	NA	1
Isiro	2012	Isi_2012_79	30	Female	2012-07-24	2012-08-06	Dead	Probable	2012-08-04	2012-08-04	NA	2012-08-06	Housewife	1	1	1	0	1	1	0	1
Isiro	2012	Isi_2012_91	30	Female	2012-08-22	2012-09-04	Alive	Confirmed	2012-09-03	2012-08-17	NA	NA	Housewife	NA	1	1	1	1	1	0	1
Isiro	2012	Isi_2012_114	30	Male	2012-09-10	NA	Alive	Confirmed	2012-09-12	2012-09-12	NA	NA	NA	1	0	0	0	0	0	0	1
Boende	2014	Boe_2014_1	30	Female	2014-07-26	NA	Dead	Probable	2014-08-21	NA	NA	2014-08-11	Other	1	0	1	0	1	1	NA	1
Boende	2014	Boe_2014_7	30	Male	2014-08-07	NA	Dead	Confirmed	2014-08-21	NA	NA	2014-08-23	HCW	1	1	1	1	1	1	NA	1
Yambuku	1976	Yam_1976_142	29	Male	1976-09-23	NA	Dead	Suspected/probable/confirmed	NA	NA	1976-10-08	NA	NA	NA	NA	NA	NA	NA	NA	NA	0
Yambuku	1976	Yam_1976_148	29	Female	1976-09-24	NA	Dead	Suspected/probable/confirmed	NA	NA	1976-09-30	NA	NA	NA	NA	NA	NA	NA	NA	NA	0
Yambuku	1976	Yam_1976_178	29	Female	1976-09-27	NA	Dead	Suspected/probable/confirmed	NA	NA	1976-10-04	NA	NA	NA	NA	NA	NA	NA	NA	NA	0
Kikwit	1995	Kik_1995_3	29	Male	1995-04-13	1995-04-26	Dead	Probable	1995-05-22	1995-04-18	NA	1995-04-26	HCW	1	NA	NA	1	NA	NA	NA	1
Kikwit	1995	Kik_1995_21	29	Female	1995-05-02	1995-05-08	Dead	Probable	1995-05-20	1995-05-03	NA	1995-05-10	HCW	1	1	1	NA	1	NA	NA	1
Kikwit	1995	Kik_1995_79	29	Male	1995-05-05	1995-05-16	Alive	Probable	NA	NA	NA	NA	no HCW	NA	NA	NA	NA	NA	NA	NA	0
Kikwit	1995	Kik_1995_209	29	Female	1995-01-23	1995-02-11	Dead	Probable	1995-06-01	1995-02-07	NA	1995-02-11	no HCW	NA	NA	NA	NA	NA	NA	NA	0
Mweka2007	2007	Mwe_2007_23	29	Female	NA	NA	Alive	Suspected/probable	2007-08-26	NA	NA	NA	NA	1	1	1	1	0	0	NA	1
Mweka2007	2007	Mwe_2007_74	29	Female	NA	NA	Dead	Suspected/probable	2007-07-12	NA	NA	2007-07-12	NA	NA	NA	NA	NA	NA	NA	NA	0
Isiro	2012	Isi_2012_107	29	Female	2012-09-07	NA	Dead	Confirmed	2012-09-11	2012-09-09	NA	2012-09-15	Housewife	1	1	1	1	1	0	0	1
Boende	2014	Boe_2014_8	29	Female	2014-08-10	NA	Dead	Probable	2014-08-22	NA	NA	2014-08-15	Other	1	1	0	1	1	1	NA	1
Yambuku	1976	Yam_1976_23	28	Female	1976-09-10	NA	Dead	Suspected/probable/confirmed	NA	NA	1976-09-13	NA	NA	NA	NA	NA	NA	NA	NA	NA	0
Yambuku	1976	Yam_1976_78	28	Female	1976-09-16	NA	Dead	Suspected/probable/confirmed	NA	NA	1976-10-01	NA	NA	NA	NA	NA	NA	NA	NA	NA	0
Yambuku	1976	Yam_1976_79	28	Female	1976-09-17	NA	Dead	Suspected/probable/confirmed	NA	NA	1976-09-21	NA	NA	NA	NA	NA	NA	NA	NA	NA	0
Kikwit	1995	Kik_1995_68	28	Female	1995-05-05	1995-05-10	Dead	Probable	1995-05-17	1995-05-09	NA	1995-05-10	no HCW	NA	NA	NA	NA	NA	NA	NA	0
Kikwit	1995	Kik_1995_128	28	Female	1995-05-16	1995-05-27	Dead	Probable	1995-05-15	1995-05-22	NA	1995-05-27	no HCW	1	1	1	NA	1	1	1	1
Kikwit	1995	Kik_1995_137	28	Male	1995-05-16	1995-05-25	Dead	Probable	1995-05-13	1995-05-24	NA	1995-05-25	no HCW	NA	NA	NA	NA	NA	NA	NA	0
Kikwit	1995	Kik_1995_142	28	Male	NA	NA	Dead	Probable	NA	NA	NA	1995-04-25	HCW	NA	NA	NA	NA	NA	NA	NA	0
Kikwit	1995	Kik_1995_185	28	Female	1995-05-10	1995-05-16	Dead	Probable	1995-05-27	1995-05-14	NA	1995-05-16	no HCW	NA	NA	NA	NA	NA	NA	NA	0
Kikwit	1995	Kik_1995_195	28	Female	1995-05-22	NA	Alive	Probable	1995-05-28	NA	NA	NA	no HCW	NA	NA	NA	NA	NA	NA	NA	0
Kikwit	1995	Kik_1995_221	28	Female	1995-01-21	NA	Dead	Probable	1995-06-01	NA	NA	1995-02-02	no HCW	NA	NA	NA	NA	NA	NA	NA	0
Kikwit	1995	Kik_1995_224	28	Male	1995-01-20	1995-02-03	Dead	Probable	1995-06-01	1995-01-30	NA	1995-02-03	no HCW	NA	NA	NA	NA	NA	NA	NA	0
Kikwit	1995	Kik_1995_245	28	Male	1995-04-24	1995-04-30	Dead	Probable	1995-05-23	1995-04-27	NA	1995-04-30	no HCW	NA	NA	NA	NA	NA	NA	NA	0
Kikwit	1995	Kik_1995_254	28	Female	NA	1995-05-06	Dead	Probable	1995-06-08	NA	NA	1995-05-06	no HCW	NA	NA	NA	NA	NA	NA	NA	0
Mweka2007	2007	Mwe_2007_237	28	Male	NA	NA	Dead	Suspected/probable	2007-08-28	NA	NA	2007-08-28	NA	NA	NA	NA	NA	NA	NA	NA	0
Isiro	2012	Isi_2012_1	28	Female	2012-06-01	NA	Dead	Probable	NA	2012-06-03	NA	2012-06-07	HCW	1	1	1	1	1	1	1	1
Boende	2014	Boe_2014_35	28	Female	2014-08-12	NA	Dead	Confirmed	2014-08-22	2014-08-18	NA	2014-08-26	Other	1	1	1	1	1	1	NA	1
Boende	2014	Boe_2014_50	28	Male	2014-08-25	NA	Dead	Confirmed	2014-08-30	2014-08-30	NA	2014-09-17	NA	1	1	0	0	0	1	NA	1
Yambuku	1976	Yam_1976_13	27	Male	1976-09-07	NA	Dead	Suspected/probable/confirmed	NA	NA	1976-09-14	NA	NA	NA	NA	NA	NA	NA	NA	NA	0
Yambuku	1976	Yam_1976_94	27	Male	1976-09-19	NA	Dead	Suspected/probable/confirmed	NA	NA	1976-09-26	NA	NA	NA	NA	NA	NA	NA	NA	NA	0
Kikwit	1995	Kik_1995_10	27	Female	1995-04-14	1995-05-03	Alive	Probable	1995-05-23	1995-04-19	NA	NA	HCW	NA	NA	NA	NA	NA	NA	NA	0
Kikwit	1995	Kik_1995_27	27	Female	1995-04-30	1995-05-07	Dead	Probable	1995-05-20	1995-05-02	NA	1995-05-07	HCW	1	1	1	1	1	1	NA	1
Kikwit	1995	Kik_1995_59	27	Male	1995-05-01	1995-05-12	Dead	Probable	1995-05-20	1995-05-09	NA	1995-05-12	no HCW	NA	NA	NA	NA	NA	NA	NA	0
Kikwit	1995	Kik_1995_64	27	Male	1995-05-09	1995-05-13	Dead	Probable	1995-05-18	1995-05-11	NA	1995-05-13	no HCW	NA	NA	NA	NA	NA	NA	NA	0
Kikwit	1995	Kik_1995_75	27	Female	1995-05-14	1995-05-15	Alive	Probable	NA	1995-05-15	NA	NA	no HCW	NA	NA	NA	NA	NA	NA	NA	0
Kikwit	1995	Kik_1995_135	27	Male	1995-05-09	1995-05-21	Alive	Probable	1995-05-17	1995-05-09	NA	NA	no HCW	1	1	NA	NA	NA	1	NA	1
Kikwit	1995	Kik_1995_140	27	Male	1995-05-15	1995-05-24	Dead	Probable	1995-05-19	1995-05-21	NA	1995-05-24	no HCW	NA	NA	NA	NA	NA	NA	NA	0
Kikwit	1995	Kik_1995_192	27	Female	1995-03-13	1995-03-20	Alive	Probable	1995-05-28	1995-03-15	NA	NA	HCW	NA	NA	NA	NA	NA	NA	NA	0
Kikwit	1995	Kik_1995_248	27	Female	1995-05-30	1995-07-04	Alive	Probable	1995-06-07	1995-06-06	NA	NA	HCW	1	NA	1	1	NA	1	NA	1
Kikwit	1995	Kik_1995_252	27	Male	1995-05-18	1995-05-26	Dead	Probable	1995-06-07	1995-05-20	NA	1995-05-26	no HCW	1	1	1	NA	1	1	NA	1
Kikwit	1995	Kik_1995_312	27	Female	NA	1995-07-16	Dead	Probable	1996-06-12	1995-07-16	NA	1995-07-16	no HCW	NA	NA	NA	NA	NA	NA	NA	0
Mweka2007	2007	Mwe_2007_9	27	Female	NA	NA	Alive	Suspected/probable	2007-07-10	NA	NA	NA	NA	1	1	1	1	1	0	NA	1
Mweka2007	2007	Mwe_2007_197	27	Female	NA	NA	Dead	Suspected/probable	2007-08-29	NA	NA	2007-08-29	NA	NA	NA	NA	NA	NA	NA	NA	0
Isiro	2012	Isi_2012_2	27	Female	2012-06-12	2012-06-22	Dead	Probable	NA	2012-06-18	NA	2012-06-22	HCW	1	1	1	1	1	1	1	1
Isiro	2012	Isi_2012_22	27	Female	2012-08-20	NA	Dead	Confirmed	NA	2012-08-27	NA	2012-09-10	Housewife	1	1	1	1	1	1	NA	1
Boende	2014	Boe_2014_51	27	Male	2014-09-04	NA	Alive	Suspected	2014-09-04	2014-09-04	NA	NA	NA	1	0	0	0	1	0	NA	1
Yambuku	1976	Yam_1976_12	26	Female	1976-09-07	NA	Dead	Suspected/probable/confirmed	NA	NA	1976-09-11	NA	NA	NA	NA	NA	NA	NA	NA	NA	0
Yambuku	1976	Yam_1976_64	26	Female	1976-09-15	NA	Dead	Suspected/probable/confirmed	NA	NA	1976-09-19	NA	NA	NA	NA	NA	NA	NA	NA	NA	0
Yambuku	1976	Yam_1976_146	26	Female	1976-09-24	NA	Dead	Suspected/probable/confirmed	NA	NA	1976-09-30	NA	NA	NA	NA	NA	NA	NA	NA	NA	0
Yambuku	1976	Yam_1976_186	26	Male	1976-09-29	NA	Dead	Suspected/probable/confirmed	NA	NA	1976-10-05	NA	NA	NA	NA	NA	NA	NA	NA	NA	0
Kikwit	1995	Kik_1995_19	26	Female	1995-05-01	1995-05-21	Alive	Probable	1995-05-26	1995-05-01	NA	NA	HCW	1	1	NA	1	NA	1	NA	1
Kikwit	1995	Kik_1995_37	26	Male	1995-04-17	1995-04-27	Dead	Probable	1995-05-25	1995-04-25	NA	1995-04-27	HCW	NA	NA	NA	NA	NA	NA	NA	0
Kikwit	1995	Kik_1995_81	26	Male	1995-05-13	1995-05-16	Alive	Probable	1995-05-20	1995-05-16	NA	NA	no HCW	NA	NA	NA	NA	NA	NA	NA	0
Kikwit	1995	Kik_1995_83	26	Female	1995-05-15	1995-05-16	Dead	Probable	1995-05-17	1995-05-15	NA	1995-05-16	HCW	NA	NA	NA	NA	NA	NA	NA	0
Kikwit	1995	Kik_1995_149	26	Male	1995-05-09	1995-05-24	Dead	Probable	1995-05-16	1995-05-20	NA	1995-05-24	no HCW	1	1	1	NA	1	1	NA	1
Kikwit	1995	Kik_1995_150	26	Female	1995-05-09	1995-05-22	Alive	Probable	1995-05-13	1995-05-09	NA	NA	HCW	NA	NA	NA	NA	NA	NA	NA	0
Kikwit	1995	Kik_1995_186	26	Female	1995-05-01	1995-05-16	Dead	Probable	1995-05-27	1995-05-15	NA	1995-05-16	HCW	1	1	NA	NA	1	1	NA	1
Kikwit	1995	Kik_1995_194	26	Male	1995-05-21	NA	Alive	Probable	1995-05-28	NA	NA	NA	no HCW	NA	NA	NA	NA	NA	NA	NA	0
Mweka2007	2007	Mwe_2007_68	26	Female	NA	NA	Dead	Suspected/probable	2007-07-09	NA	NA	2007-07-09	NA	NA	NA	NA	NA	NA	NA	NA	0
Isiro	2012	Isi_2012_45	26	Male	2012-08-08	NA	Dead	Probable	NA	2012-08-11	NA	2012-08-18	Other	1	1	NA	1	1	1	1	1
Isiro	2012	Isi_2012_133	26	Female	2012-09-14	NA	Alive	Confirmed	2012-09-20	2012-09-17	NA	NA	HCW	1	0	0	1	0	0	0	1
Yambuku	1976	Yam_1976_3	25	Female	1976-09-02	NA	Dead	Suspected/probable/confirmed	NA	NA	1976-09-09	NA	NA	NA	NA	NA	NA	NA	NA	NA	0
Yambuku	1976	Yam_1976_8	25	Female	1976-09-04	NA	Dead	Suspected/probable/confirmed	NA	NA	1976-09-15	NA	NA	NA	NA	NA	NA	NA	NA	NA	0
Yambuku	1976	Yam_1976_19	25	Male	1976-09-09	NA	Dead	Suspected/probable/confirmed	NA	NA	1976-09-23	NA	NA	NA	NA	NA	NA	NA	NA	NA	0
Yambuku	1976	Yam_1976_28	25	Female	1976-09-10	NA	Dead	Suspected/probable/confirmed	NA	NA	1976-09-19	NA	NA	NA	NA	NA	NA	NA	NA	NA	0
Yambuku	1976	Yam_1976_34	25	Female	1976-09-11	NA	Dead	Suspected/probable/confirmed	NA	NA	1976-09-15	NA	NA	NA	NA	NA	NA	NA	NA	NA	0
Yambuku	1976	Yam_1976_38	25	Male	1976-09-12	NA	Dead	Suspected/probable/confirmed	NA	NA	1976-09-16	NA	NA	NA	NA	NA	NA	NA	NA	NA	0
Yambuku	1976	Yam_1976_41	25	Female	1976-09-12	NA	Dead	Suspected/probable/confirmed	NA	NA	1976-09-20	NA	NA	NA	NA	NA	NA	NA	NA	NA	0
Yambuku	1976	Yam_1976_52	25	Female	1976-09-13	NA	Dead	Suspected/probable/confirmed	NA	NA	1976-09-21	NA	NA	NA	NA	NA	NA	NA	NA	NA	0
Yambuku	1976	Yam_1976_73	25	Male	1976-09-16	NA	Dead	Suspected/probable/confirmed	NA	NA	1976-09-18	NA	NA	NA	NA	NA	NA	NA	NA	NA	0
Yambuku	1976	Yam_1976_81	25	Female	1976-09-17	NA	Dead	Suspected/probable/confirmed	NA	NA	1976-09-24	NA	NA	NA	NA	NA	NA	NA	NA	NA	0
Yambuku	1976	Yam_1976_84	25	Female	1976-09-17	NA	Alive	Suspected/probable/confirmed	NA	NA	1976-10-02	NA	NA	NA	NA	NA	NA	NA	NA	NA	0
Yambuku	1976	Yam_1976_86	25	Female	1976-09-18	NA	Dead	Suspected/probable/confirmed	NA	NA	1976-09-20	NA	NA	NA	NA	NA	NA	NA	NA	NA	0
Yambuku	1976	Yam_1976_110	25	Female	1976-09-21	NA	Dead	Suspected/probable/confirmed	NA	NA	1976-09-28	NA	NA	NA	NA	NA	NA	NA	NA	NA	0
Yambuku	1976	Yam_1976_123	25	Male	1976-09-22	NA	Dead	Suspected/probable/confirmed	NA	NA	1976-09-29	NA	NA	NA	NA	NA	NA	NA	NA	NA	0
Yambuku	1976	Yam_1976_194	25	Female	1976-10-01	NA	Dead	Suspected/probable/confirmed	NA	NA	1976-10-07	NA	NA	NA	NA	NA	NA	NA	NA	NA	0
Yambuku	1976	Yam_1976_195	25	Male	1976-10-01	NA	Dead	Suspected/probable/confirmed	NA	NA	1976-10-07	NA	NA	NA	NA	NA	NA	NA	NA	NA	0
Yambuku	1976	Yam_1976_221	25	Female	1976-10-06	NA	Dead	Suspected/probable/confirmed	NA	NA	1976-10-12	NA	NA	NA	NA	NA	NA	NA	NA	NA	0
Yambuku	1976	Yam_1976_228	25	Female	1976-10-07	NA	Dead	Suspected/probable/confirmed	NA	NA	1976-10-13	NA	NA	NA	NA	NA	NA	NA	NA	NA	0
Yambuku	1976	Yam_1976_232	25	Female	1976-10-08	NA	Dead	Suspected/probable/confirmed	NA	NA	1976-10-22	NA	NA	NA	NA	NA	NA	NA	NA	NA	0
Yambuku	1976	Yam_1976_243	25	Female	1976-10-11	NA	Dead	Suspected/probable/confirmed	NA	NA	1976-10-17	NA	NA	NA	NA	NA	NA	NA	NA	NA	0
Yambuku	1976	Yam_1976_248	25	Male	1976-10-12	NA	Dead	Suspected/probable/confirmed	NA	NA	1976-10-20	NA	NA	NA	NA	NA	NA	NA	NA	NA	0
Yambuku	1976	Yam_1976_258	25	Female	NA	NA	Dead	Suspected/probable/confirmed	NA	NA	1976-09-08	NA	NA	NA	NA	NA	NA	NA	NA	NA	0
Kikwit	1995	Kik_1995_20	25	Male	1995-04-29	1995-05-11	Dead	Probable	NA	1995-05-06	NA	1995-05-11	no HCW	1	1	1	1	NA	NA	NA	1
Kikwit	1995	Kik_1995_51	25	Male	1995-05-02	1995-05-10	Dead	Probable	NA	1995-05-04	NA	1995-05-10	HCW	NA	NA	NA	NA	NA	NA	NA	0
Kikwit	1995	Kik_1995_63	25	Female	1995-05-08	1995-05-13	Dead	Probable	1995-05-15	1995-05-08	NA	1995-05-13	HCW	NA	NA	NA	NA	NA	NA	NA	0
Kikwit	1995	Kik_1995_65	25	Female	1995-05-04	1995-05-15	Alive	Probable	1995-06-23	1995-05-07	NA	NA	HCW	NA	NA	NA	NA	NA	NA	NA	0
Kikwit	1995	Kik_1995_73	25	Female	1995-05-10	1995-05-15	Dead	Probable	1995-05-27	1995-05-13	NA	1995-05-15	no HCW	NA	NA	NA	NA	NA	NA	NA	0
Kikwit	1995	Kik_1995_80	25	Female	1995-05-08	NA	Alive	Probable	NA	1995-05-16	NA	NA	no HCW	1	0	NA	NA	1	NA	NA	1
Kikwit	1995	Kik_1995_108	25	Male	1995-05-14	1995-07-07	Alive	Probable	1995-05-17	1995-05-17	NA	NA	HCW	1	1	NA	1	1	NA	NA	1
Kikwit	1995	Kik_1995_187	25	Male	1995-04-17	NA	Dead	Probable	1995-05-27	NA	NA	1995-04-30	no HCW	NA	NA	NA	NA	NA	NA	NA	0
Kikwit	1995	Kik_1995_198	25	Female	1995-05-13	NA	Alive	Probable	1995-05-29	NA	NA	NA	no HCW	NA	NA	NA	NA	NA	NA	NA	0
Kikwit	1995	Kik_1995_287	25	Female	1995-06-07	1995-06-20	Alive	Probable	1995-06-15	1995-06-15	NA	NA	no HCW	1	1	1	1	1	1	NA	1
Mweka2007	2007	Mwe_2007_7	25	Female	NA	NA	Alive	Suspected/probable	2007-06-01	NA	NA	NA	NA	1	1	1	0	1	0	NA	1
Mweka2007	2007	Mwe_2007_16	25	Female	NA	NA	Dead	Suspected/probable	2007-08-14	NA	NA	NA	NA	1	1	1	1	0	0	NA	1
Mweka2007	2007	Mwe_2007_42	25	Female	NA	NA	Alive	Suspected/probable	2007-09-03	NA	NA	NA	NA	1	1	1	1	1	0	NA	1
Mweka2007	2007	Mwe_2007_75	25	Male	NA	NA	Dead	Suspected/probable	2007-06-30	NA	NA	2007-06-30	NA	NA	NA	NA	NA	NA	NA	NA	0
Mweka2007	2007	Mwe_2007_97	25	Female	NA	NA	Dead	Suspected/probable	2007-04-01	NA	NA	2007-04-01	NA	NA	NA	NA	NA	NA	NA	NA	0
Mweka2007	2007	Mwe_2007_98	25	Male	NA	NA	Dead	Suspected/probable	2007-04-02	NA	NA	2007-04-02	NA	NA	NA	NA	NA	NA	NA	NA	0
Mweka2007	2007	Mwe_2007_129	25	Male	NA	NA	Dead	Suspected/probable	2007-07-08	NA	NA	2007-07-08	NA	NA	NA	NA	NA	NA	NA	NA	0
Mweka2007	2007	Mwe_2007_395	25	Male	NA	NA	Dead	Confirmed	2007-09-09	NA	NA	2007-09-17	NA	1	1	1	1	1	1	NA	1
Isiro	2012	Isi_2012_75	25	Male	2012-08-07	2012-08-11	Alive	Confirmed	2012-09-04	2012-08-08	NA	NA	HCW	1	0	0	0	0	0	0	1
Boende	2014	Boe_2014_62	25	Female	2014-09-03	NA	Alive	Confirmed	2014-09-04	NA	NA	NA	Housewife	0	0	0	0	0	0	NA	1
Boende	2014	Boe_2014_117	25	Male	2014-09-24	NA	Alive	Confirmed	2014-09-25	2014-09-25	NA	NA	Other	1	1	1	0	1	0	NA	1
Yambuku	1976	Yam_1976_35	24	Female	1976-09-11	NA	Dead	Suspected/probable/confirmed	NA	NA	1976-09-18	NA	NA	NA	NA	NA	NA	NA	NA	NA	0
Yambuku	1976	Yam_1976_122	24	Male	1976-09-22	NA	Alive	Suspected/probable/confirmed	NA	NA	1976-09-28	NA	NA	NA	NA	NA	NA	NA	NA	NA	0
Yambuku	1976	Yam_1976_202	24	Male	1976-10-02	NA	Alive	Suspected/probable/confirmed	NA	NA	1976-10-16	NA	NA	NA	NA	NA	NA	NA	NA	NA	0
Yambuku	1976	Yam_1976_212	24	Female	1976-10-04	NA	Dead	Suspected/probable/confirmed	NA	NA	1976-10-15	NA	NA	NA	NA	NA	NA	NA	NA	NA	0
Kikwit	1995	Kik_1995_177	24	Male	1995-05-18	1995-05-24	Dead	Probable	1995-05-27	1995-05-21	NA	1995-05-24	HCW	NA	NA	NA	NA	NA	NA	NA	0
Kikwit	1995	Kik_1995_217	24	Female	1995-05-14	1995-05-30	Dead	Probable	1995-06-01	1995-05-30	NA	1995-05-30	no HCW	1	NA	NA	NA	NA	NA	NA	1
Kikwit	1995	Kik_1995_233	24	Female	1995-05-21	1995-05-29	Dead	Probable	1995-06-02	1995-05-22	NA	1995-05-29	HCW	1	1	1	NA	1	1	NA	1
Kikwit	1995	Kik_1995_302	24	Female	NA	NA	Dead	Probable	1995-06-26	NA	NA	1995-06-26	no HCW	NA	NA	NA	NA	NA	NA	NA	0
Mweka2007	2007	Mwe_2007_45	24	Female	NA	NA	Alive	Suspected/probable	2007-09-03	NA	NA	NA	NA	1	1	1	1	0	0	NA	1
Mweka2007	2007	Mwe_2007_55	24	Male	NA	NA	Alive	Suspected/probable	2007-09-04	NA	NA	NA	NA	1	1	1	1	0	0	NA	1
Mweka2007	2007	Mwe_2007_99	24	Male	NA	NA	Dead	Suspected/probable	2007-05-01	NA	NA	2007-05-01	NA	NA	NA	NA	NA	NA	NA	NA	0
Mweka2007	2007	Mwe_2007_201	24	Female	NA	NA	Dead	Suspected/probable	2007-07-30	NA	NA	2007-07-30	NA	NA	NA	NA	NA	NA	NA	NA	0
Mweka2007	2007	Mwe_2007_388	24	Male	NA	NA	Dead	Confirmed	2007-09-04	NA	NA	NA	NA	1	1	1	0	1	0	NA	1
Mweka2008	2008	Mwe_2008_10	24	Female	2008-12-05	NA	Alive	Confirmed	2008-12-17	NA	NA	NA	NA	1	1	NA	NA	1	0	NA	1
Yambuku	1976	Yam_1976_80	23	Female	1976-09-17	NA	Dead	Suspected/probable/confirmed	NA	NA	1976-09-23	NA	NA	NA	NA	NA	NA	NA	NA	NA	0
Yambuku	1976	Yam_1976_153	23	Male	1976-09-24	NA	Dead	Suspected/probable/confirmed	NA	NA	1976-10-03	NA	NA	NA	NA	NA	NA	NA	NA	NA	0
Yambuku	1976	Yam_1976_201	23	Female	1976-10-02	NA	Dead	Suspected/probable/confirmed	NA	NA	1976-10-07	NA	NA	NA	NA	NA	NA	NA	NA	NA	0
Yambuku	1976	Yam_1976_253	23	Male	1976-10-18	NA	Dead	Suspected/probable/confirmed	NA	NA	1976-10-21	NA	NA	NA	NA	NA	NA	NA	NA	NA	0
Kikwit	1995	Kik_1995_58	23	Female	1995-05-01	1995-05-12	Dead	Probable	1995-05-17	1995-05-08	NA	1995-05-12	no HCW	1	NA	1	NA	1	NA	NA	1
Kikwit	1995	Kik_1995_66	23	Female	1995-05-02	1995-05-16	Dead	Probable	1995-05-24	1995-05-15	NA	1995-05-16	HCW	NA	NA	NA	NA	NA	NA	NA	0
Kikwit	1995	Kik_1995_261	23	Male	1995-06-10	1995-06-17	Dead	Probable	1995-06-09	1995-06-10	NA	1995-06-16	no HCW	1	1	1	NA	1	1	NA	1
Kikwit	1995	Kik_1995_297	23	Male	1995-06-18	NA	Dead	Probable	1995-06-23	NA	NA	1995-06-24	no HCW	NA	NA	NA	NA	NA	NA	NA	0
Mweka2007	2007	Mwe_2007_2	23	Female	NA	NA	Alive	Suspected/probable	2007-04-06	NA	NA	NA	NA	1	1	1	0	1	0	NA	1
Mweka2007	2007	Mwe_2007_51	23	Female	NA	NA	Alive	Suspected/probable	2007-09-03	NA	NA	NA	NA	1	1	1	1	0	0	NA	1
Mweka2007	2007	Mwe_2007_54	23	Male	NA	NA	Alive	Suspected/probable	2007-09-03	NA	NA	NA	NA	1	1	1	1	0	0	NA	1
Mweka2007	2007	Mwe_2007_100	23	Female	NA	NA	Dead	Suspected/probable	2007-07-07	NA	NA	2007-07-07	NA	NA	NA	NA	NA	NA	NA	NA	0
Mweka2007	2007	Mwe_2007_232	23	Male	NA	NA	Dead	Suspected/probable	2007-08-10	NA	NA	2007-08-10	NA	NA	NA	NA	NA	NA	NA	NA	0
Mweka2007	2007	Mwe_2007_310	23	Male	NA	NA	Alive	Suspected/probable	2007-08-23	NA	NA	NA	NA	1	1	1	1	0	0	NA	1
Mweka2007	2007	Mwe_2007_380	23	Male	NA	NA	Dead	Suspected/probable	2007-09-09	NA	NA	NA	NA	1	1	1	1	1	1	NA	1
Boende	2014	Boe_2014_54	23	Male	2014-08-20	NA	Dead	Probable	2014-08-22	NA	NA	NA	Other	1	0	0	0	0	0	NA	1
Yambuku	1976	Yam_1976_9	22	Female	1976-09-04	NA	Dead	Suspected/probable/confirmed	NA	NA	1976-09-17	NA	NA	NA	NA	NA	NA	NA	NA	NA	0
Yambuku	1976	Yam_1976_115	22	Female	1976-09-22	NA	Dead	Suspected/probable/confirmed	NA	NA	1976-09-22	NA	NA	NA	NA	NA	NA	NA	NA	NA	0
Yambuku	1976	Yam_1976_190	22	Male	1976-09-30	NA	Dead	Suspected/probable/confirmed	NA	NA	1976-10-11	NA	NA	NA	NA	NA	NA	NA	NA	NA	0
Yambuku	1976	Yam_1976_234	22	Female	1976-10-09	NA	Dead	Suspected/probable/confirmed	NA	NA	1976-10-15	NA	NA	NA	NA	NA	NA	NA	NA	NA	0
Kikwit	1995	Kik_1995_104	22	Female	1995-05-02	1995-05-13	Dead	Probable	1995-05-15	1995-05-11	NA	1995-05-13	no HCW	NA	NA	NA	NA	NA	NA	NA	0
Kikwit	1995	Kik_1995_300	22	Male	1995-06-20	1995-07-10	Alive	Probable	1995-06-25	1995-06-24	NA	NA	no HCW	1	NA	NA	1	NA	1	NA	1
Mweka2007	2007	Mwe_2007_29	22	Male	NA	NA	Alive	Suspected/probable	2007-08-29	NA	NA	NA	NA	1	1	1	1	0	0	NA	1
Mweka2007	2007	Mwe_2007_40	22	Male	NA	NA	Alive	Suspected/probable	2007-09-03	NA	NA	NA	NA	1	1	1	1	1	0	NA	1
Mweka2007	2007	Mwe_2007_52	22	Male	NA	NA	Alive	Suspected/probable	2007-09-03	NA	NA	NA	NA	1	1	1	1	0	0	NA	1
Mweka2007	2007	Mwe_2007_226	22	Female	NA	NA	Dead	Suspected/probable	2007-08-31	NA	NA	2007-08-31	NA	NA	NA	NA	NA	NA	NA	NA	0
Mweka2007	2007	Mwe_2007_320	22	Male	NA	NA	Alive	Suspected/probable	2007-08-28	NA	NA	NA	NA	1	1	1	1	1	0	NA	1
Mweka2007	2007	Mwe_2007_383	22	Female	NA	NA	Dead	Confirmed	2007-08-31	NA	NA	2007-09-01	NA	1	1	0	1	1	0	NA	1
Isiro	2012	Isi_2012_8	22	Female	2012-07-04	NA	Dead	Probable	NA	2912-07-06	NA	2012-07-12	Student	1	1	1	1	1	1	1	1
Boende	2014	Boe_2014_37	22	Male	2014-08-23	NA	Dead	Probable	2014-08-27	2014-08-27	NA	2014-08-27	Student	1	1	0	0	1	0	NA	1
Yambuku	1976	Yam_1976_103	21	Female	1976-09-20	NA	Dead	Suspected/probable/confirmed	NA	NA	1976-09-27	NA	NA	NA	NA	NA	NA	NA	NA	NA	0
Yambuku	1976	Yam_1976_108	21	Female	1976-09-20	NA	Dead	Suspected/probable/confirmed	NA	NA	1976-10-03	NA	NA	NA	NA	NA	NA	NA	NA	NA	0
Yambuku	1976	Yam_1976_145	21	Female	1976-09-24	NA	Dead	Suspected/probable/confirmed	NA	NA	1976-09-29	NA	NA	NA	NA	NA	NA	NA	NA	NA	0
Kikwit	1995	Kik_1995_210	21	Female	NA	NA	Dead	Probable	1995-06-01	NA	NA	1995-02-17	no HCW	NA	NA	NA	NA	NA	NA	NA	0
Kikwit	1995	Kik_1995_244	21	Female	1995-04-22	1995-04-28	Dead	Probable	1995-06-05	1995-04-22	NA	1995-04-28	no HCW	NA	NA	NA	NA	NA	NA	NA	0
Mweka2007	2007	Mwe_2007_12	21	Female	NA	NA	Alive	Suspected/probable	2007-07-20	NA	NA	NA	NA	1	1	1	1	0	0	NA	1
Mweka2007	2007	Mwe_2007_31	21	Female	NA	NA	Alive	Suspected/probable	2007-08-30	NA	NA	NA	NA	1	1	0	1	1	0	NA	1
Mweka2007	2007	Mwe_2007_139	21	Female	NA	NA	Dead	Suspected/probable	2007-07-08	NA	NA	2007-07-08	NA	NA	NA	NA	NA	NA	NA	NA	0
Mweka2007	2007	Mwe_2007_147	21	Female	NA	NA	Dead	Suspected/probable	2007-07-08	NA	NA	2007-07-08	NA	NA	NA	NA	NA	NA	NA	NA	0
Mweka2007	2007	Mwe_2007_372	21	Male	NA	NA	NA	Suspected/probable	2007-08-02	NA	NA	NA	NA	1	1	1	1	1	0	NA	1
Boende	2014	Boe_2014_19	21	Female	2014-08-15	NA	Dead	Confirmed	2014-08-20	NA	NA	2014-08-31	Other	1	1	1	1	1	1	NA	1
Yambuku	1976	Yam_1976_17	20	Female	1976-09-09	NA	Dead	Suspected/probable/confirmed	NA	NA	1976-09-16	NA	NA	NA	NA	NA	NA	NA	NA	NA	0
Yambuku	1976	Yam_1976_37	20	Female	1976-09-12	NA	Dead	Suspected/probable/confirmed	NA	NA	1976-09-15	NA	NA	NA	NA	NA	NA	NA	NA	NA	0
Yambuku	1976	Yam_1976_46	20	Male	1976-09-13	NA	Dead	Suspected/probable/confirmed	NA	NA	1976-09-15	NA	NA	NA	NA	NA	NA	NA	NA	NA	0
Yambuku	1976	Yam_1976_105	20	Female	1976-09-20	NA	Dead	Suspected/probable/confirmed	NA	NA	1976-09-27	NA	NA	NA	NA	NA	NA	NA	NA	NA	0
Yambuku	1976	Yam_1976_125	20	Female	1976-09-22	NA	Dead	Suspected/probable/confirmed	NA	NA	1976-09-29	NA	NA	NA	NA	NA	NA	NA	NA	NA	0
Yambuku	1976	Yam_1976_173	20	Male	1976-09-27	NA	Dead	Suspected/probable/confirmed	NA	NA	1976-09-29	NA	NA	NA	NA	NA	NA	NA	NA	NA	0
Yambuku	1976	Yam_1976_176	20	Female	1976-09-27	NA	Dead	Suspected/probable/confirmed	NA	NA	1976-10-04	NA	NA	NA	NA	NA	NA	NA	NA	NA	0
Yambuku	1976	Yam_1976_205	20	Male	1976-10-03	NA	Alive	Suspected/probable/confirmed	NA	NA	1976-10-17	NA	NA	NA	NA	NA	NA	NA	NA	NA	0
Yambuku	1976	Yam_1976_238	20	Female	1976-10-10	NA	Dead	Suspected/probable/confirmed	NA	NA	1976-10-15	NA	NA	NA	NA	NA	NA	NA	NA	NA	0
Kikwit	1995	Kik_1995_70	20	Male	1995-05-16	1995-05-30	Alive	Probable	1995-05-16	1995-05-16	NA	NA	no HCW	NA	NA	NA	NA	NA	NA	NA	0
Kikwit	1995	Kik_1995_71	20	Female	1995-05-08	1995-05-12	Dead	Probable	1995-05-16	1995-05-08	NA	1995-05-12	HCW	NA	NA	NA	NA	NA	NA	NA	0
Kikwit	1995	Kik_1995_100	20	Female	1995-05-17	1995-05-17	Dead	Probable	1995-05-16	1995-05-17	NA	1995-05-17	no HCW	NA	NA	NA	NA	NA	NA	NA	0
Kikwit	1995	Kik_1995_130	20	Female	1995-05-04	1995-05-09	Dead	Probable	1995-05-13	1995-05-09	NA	1995-05-09	no HCW	NA	NA	NA	NA	NA	NA	NA	0
Kikwit	1995	Kik_1995_189	20	Female	1995-05-21	1995-06-01	Dead	Probable	1995-05-28	1995-05-27	NA	1995-06-01	no HCW	1	1	1	NA	1	1	NA	1
Kikwit	1995	Kik_1995_216	20	Female	1995-05-15	1995-07-03	Alive	Probable	1995-06-01	1995-05-18	NA	NA	no HCW	NA	1	1	1	1	NA	NA	1
Kikwit	1995	Kik_1995_257	20	Male	1995-06-04	1995-06-14	Dead	Probable	1995-06-08	1995-06-09	NA	1995-06-14	no HCW	1	1	1	1	1	1	NA	1
Mweka2007	2007	Mwe_2007_135	20	Male	NA	NA	Dead	Suspected/probable	2007-07-08	NA	NA	2007-07-08	NA	NA	NA	NA	NA	NA	NA	NA	0
Mweka2007	2007	Mwe_2007_184	20	Male	NA	NA	Dead	Suspected/probable	2007-07-21	NA	NA	2007-07-21	NA	NA	NA	NA	NA	NA	NA	NA	0
Mweka2007	2007	Mwe_2007_330	20	Female	NA	NA	Alive	Suspected/probable	2007-08-31	NA	NA	NA	NA	1	1	1	0	1	0	NA	1
Yambuku	1976	Yam_1976_50	19	Female	1976-09-13	NA	Dead	Suspected/probable/confirmed	NA	NA	1976-09-19	NA	NA	NA	NA	NA	NA	NA	NA	NA	0
Yambuku	1976	Yam_1976_61	19	Female	1976-09-14	NA	Dead	Suspected/probable/confirmed	NA	NA	1976-09-25	NA	NA	NA	NA	NA	NA	NA	NA	NA	0
Yambuku	1976	Yam_1976_69	19	Female	1976-09-15	NA	Dead	Suspected/probable/confirmed	NA	NA	1976-09-22	NA	NA	NA	NA	NA	NA	NA	NA	NA	0
Yambuku	1976	Yam_1976_119	19	Female	1976-09-22	NA	Dead	Suspected/probable/confirmed	NA	NA	1976-09-27	NA	NA	NA	NA	NA	NA	NA	NA	NA	0
Yambuku	1976	Yam_1976_199	19	Female	1976-10-01	NA	Alive	Suspected/probable/confirmed	NA	NA	1976-10-19	NA	NA	NA	NA	NA	NA	NA	NA	NA	0
Kikwit	1995	Kik_1995_153	19	Female	1995-04-29	NA	Alive	Probable	1995-05-20	NA	NA	NA	no HCW	NA	NA	NA	NA	NA	NA	NA	0
Mweka2007	2007	Mwe_2007_18	19	Female	NA	NA	Dead	Suspected/probable	2007-08-17	NA	NA	NA	NA	1	1	0	1	1	1	NA	1
Mweka2007	2007	Mwe_2007_169	19	Female	NA	NA	Dead	Suspected/probable	2007-07-22	NA	NA	2007-07-22	NA	NA	NA	NA	NA	NA	NA	NA	0
Mweka2007	2007	Mwe_2007_170	19	Female	NA	NA	Dead	Suspected/probable	2007-08-15	NA	NA	2007-08-15	NA	NA	NA	NA	NA	NA	NA	NA	0
Mweka2007	2007	Mwe_2007_190	19	Female	NA	NA	Dead	Suspected/probable	2007-07-14	NA	NA	2007-07-14	NA	NA	NA	NA	NA	NA	NA	NA	0
Mweka2008	2008	Mwe_2008_15	19	Male	2008-12-27	NA	Alive	Probable	NA	NA	NA	NA	NA	1	1	1	NA	1	1	NA	1
Isiro	2012	Isi_2012_112	19	Male	2012-09-08	NA	Alive	Confirmed	2012-09-12	2012-09-11	NA	NA	Student	1	1	1	0	1	1	0	1
Boende	2014	Boe_2014_33	19	Female	2014-08-18	NA	Alive	Confirmed	2014-08-25	2014-08-24	NA		Other	1	1	1	1	1	0	NA	1
Yambuku	1976	Yam_1976_1	18	Male	1976-08-25	NA	Dead	Suspected/probable/confirmed	NA	NA	1976-09-10	NA	NA	NA	NA	NA	NA	NA	NA	NA	0
Yambuku	1976	Yam_1976_16	18	Female	1976-09-08	NA	Dead	Suspected/probable/confirmed	NA	NA	1976-09-12	NA	NA	NA	NA	NA	NA	NA	NA	NA	0
Yambuku	1976	Yam_1976_24	18	Female	1976-09-10	NA	Dead	Suspected/probable/confirmed	NA	NA	1976-09-16	NA	NA	NA	NA	NA	NA	NA	NA	NA	0
Yambuku	1976	Yam_1976_56	18	Female	1976-09-14	NA	Dead	Suspected/probable/confirmed	NA	NA	1976-09-17	NA	NA	NA	NA	NA	NA	NA	NA	NA	0
Yambuku	1976	Yam_1976_106	18	Male	1976-09-20	NA	Dead	Suspected/probable/confirmed	NA	NA	1976-09-28	NA	NA	NA	NA	NA	NA	NA	NA	NA	0
Yambuku	1976	Yam_1976_124	18	Male	1976-09-22	NA	Dead	Suspected/probable/confirmed	NA	NA	1976-09-29	NA	NA	NA	NA	NA	NA	NA	NA	NA	0
Yambuku	1976	Yam_1976_149	18	Male	1976-09-24	NA	Dead	Suspected/probable/confirmed	NA	NA	1976-10-01	NA	NA	NA	NA	NA	NA	NA	NA	NA	0
Yambuku	1976	Yam_1976_161	18	Female	1976-09-25	NA	Dead	Suspected/probable/confirmed	NA	NA	1976-10-02	NA	NA	NA	NA	NA	NA	NA	NA	NA	0
Yambuku	1976	Yam_1976_167	18	Female	1976-09-26	NA	Dead	Suspected/probable/confirmed	NA	NA	1976-09-28	NA	NA	NA	NA	NA	NA	NA	NA	NA	0
Kikwit	1995	Kik_1995_168	18	Female	1995-04-04	1995-04-12	Dead	Probable	1995-05-18	1995-04-08	NA	1995-04-12	no HCW	NA	NA	NA	NA	NA	NA	NA	0
Mweka2008	2008	Mwe_2008_17	18	Female	2008-11-18	NA	Dead	Probable	2008-12-17	NA	NA	2008-11-27	NA	1	0	1	0	0	1	NA	1
Isiro	2012	Isi_2012_18	18	Female	2012-08-08	NA	Dead	Confirmed	2012-08-10	2012-08-10	NA	2012-09-03	Student	1	1	1	1	1	0	NA	1
Isiro	2012	Isi_2012_36	18	Female	2012-08-23	NA	Dead	Confirmed	2012-08-28	2012-08-28	NA	2012-08-31	Student	1	0	1	0	1	1	0	1
Boende	2014	Boe_2014_66	18	Female	2014-09-04	NA	Dead	Confirmed	2014-09-08	2014-09-08	NA	2014-09-11	Other	1	0	0	0	1	0	NA	1
Yambuku	1976	Yam_1976_53	17	Female	1976-09-13	NA	Dead	Suspected/probable/confirmed	NA	NA	1976-09-26	NA	NA	NA	NA	NA	NA	NA	NA	NA	0
Yambuku	1976	Yam_1976_74	17	Female	1976-09-16	NA	Dead	Suspected/probable/confirmed	NA	NA	1976-09-19	NA	NA	NA	NA	NA	NA	NA	NA	NA	0
Kikwit	1995	Kik_1995_139	17	Male	1995-05-16	1995-05-26	Dead	Probable	1995-05-17	1995-05-20	NA	1995-05-26	no HCW	NA	NA	NA	NA	NA	NA	NA	0
Kikwit	1995	Kik_1995_231	17	Male	1995-05-10	NA	Dead	Probable	1995-06-02	NA	NA	1995-05-19	no HCW	NA	NA	NA	NA	NA	NA	NA	0
Kikwit	1995	Kik_1995_279	17	Male	1995-06-06	1995-06-16	Dead	Probable	1995-06-12	1995-06-12	NA	1995-06-16	no HCW	1	1	1	1	1	1	NA	1
Mweka2007	2007	Mwe_2007_104	17	Female	NA	NA	Dead	Suspected/probable	2007-06-15	NA	NA	2007-06-15	NA	NA	NA	NA	NA	NA	NA	NA	0
Mweka2007	2007	Mwe_2007_183	17	Female	NA	NA	Dead	Suspected/probable	2007-07-20	NA	NA	2007-07-20	NA	NA	NA	NA	NA	NA	NA	NA	0
Mweka2007	2007	Mwe_2007_324	17	Male	NA	NA	Alive	Confirmed	2007-09-06	NA	NA	NA	NA	1	1	1	1	0	1	NA	1
Yambuku	1976	Yam_1976_152	16	Female	1976-09-24	NA	Dead	Suspected/probable/confirmed	NA	NA	1976-10-02	NA	NA	NA	NA	NA	NA	NA	NA	NA	0
Yambuku	1976	Yam_1976_164	16	Female	1976-09-25	NA	Dead	Suspected/probable/confirmed	NA	NA	1976-10-02	NA	NA	NA	NA	NA	NA	NA	NA	NA	0
Yambuku	1976	Yam_1976_209	16	Female	1976-10-04	NA	Dead	Suspected/probable/confirmed	NA	NA	1976-10-10	NA	NA	NA	NA	NA	NA	NA	NA	NA	0
Yambuku	1976	Yam_1976_222	16	Female	1976-10-06	NA	Dead	Suspected/probable/confirmed	NA	NA	1976-10-13	NA	NA	NA	NA	NA	NA	NA	NA	NA	0
Kikwit	1995	Kik_1995_269	16	Female	1995-05-18	NA	Alive	Probable	1995-06-09	NA	NA	NA	no HCW	NA	NA	NA	NA	NA	NA	NA	0
Mweka2007	2007	Mwe_2007_179	16	Female	NA	NA	Dead	Suspected/probable	2007-07-28	NA	NA	2007-07-28	NA	NA	NA	NA	NA	NA	NA	NA	0
Yambuku	1976	Yam_1976_95	15	Male	1976-09-19	NA	Dead	Suspected/probable/confirmed	NA	NA	1976-09-28	NA	NA	NA	NA	NA	NA	NA	NA	NA	0
Kikwit	1995	Kik_1995_151	15	Male	1995-05-16	1995-05-25	Dead	Probable	1995-05-25	1995-05-24	NA	1995-05-27	no HCW	NA	NA	NA	NA	NA	NA	NA	0
Kikwit	1995	Kik_1995_259	15	Female	1995-06-02	1995-07-04	Alive	Probable	1995-06-09	1995-06-09	NA	NA	no HCW	1	NA	1	1	1	1	NA	1
Kikwit	1995	Kik_1995_289	15	Female	1995-05-27	1995-06-01	Dead	Probable	1995-06-16	1995-05-30	NA	1995-06-01	no HCW	NA	NA	NA	NA	NA	NA	NA	0
Mweka2007	2007	Mwe_2007_37	15	Female	NA	NA	Alive	Suspected/probable	2007-09-02	NA	NA	NA	NA	1	1	1	1	1	0	NA	1
Mweka2007	2007	Mwe_2007_128	15	Female	NA	NA	Dead	Suspected/probable	2007-07-05	NA	NA	2007-07-05	NA	NA	NA	NA	NA	NA	NA	NA	0
Mweka2007	2007	Mwe_2007_130	15	Male	NA	NA	Dead	Suspected/probable	2007-07-08	NA	NA	2007-07-08	NA	NA	NA	NA	NA	NA	NA	NA	0
Mweka2007	2007	Mwe_2007_175	15	Male	NA	NA	Dead	Suspected/probable	2007-06-15	NA	NA	2007-06-15	NA	NA	NA	NA	NA	NA	NA	NA	0
Yambuku	1976	Yam_1976_33	14	Female	1976-09-11	NA	Dead	Suspected/probable/confirmed	NA	NA	1976-09-15	NA	NA	NA	NA	NA	NA	NA	NA	NA	0
Yambuku	1976	Yam_1976_109	14	Female	1976-09-21	NA	Dead	Suspected/probable/confirmed	NA	NA	1976-09-28	NA	NA	NA	NA	NA	NA	NA	NA	NA	0
Yambuku	1976	Yam_1976_236	14	Female	1976-10-09	NA	Dead	Suspected/probable/confirmed	NA	NA	1976-10-23	NA	NA	NA	NA	NA	NA	NA	NA	NA	0
Mweka2007	2007	Mwe_2007_96	14	Female	NA	NA	Dead	Suspected/probable	2007-06-15	NA	NA	2007-06-15	NA	NA	NA	NA	NA	NA	NA	NA	0
Mweka2007	2007	Mwe_2007_276	14	Female	NA	NA	Alive	Suspected/probable	2007-05-30	NA	NA	NA	NA	1	1	1	1	1	0	NA	1
Isiro	2012	Isi_2012_99	14	Female	2012-07-23	2012-07-26	Alive	Confirmed	2012-09-08	2012-07-26	NA	NA	Child	1	0	1	1	1	0	0	1
Mweka2007	2007	Mwe_2007_24	13	Female	NA	NA	Alive	Suspected/probable	2007-08-27	NA	NA	NA	NA	1	1	1	1	1	0	NA	1
Mweka2007	2007	Mwe_2007_27	13	Male	NA	NA	Alive	Suspected/probable	2007-08-29	NA	NA	NA	NA	1	1	1	1	0	0	NA	1
Mweka2007	2007	Mwe_2007_113	13	Male	NA	NA	Dead	Suspected/probable	2007-05-21	NA	NA	2007-05-21	NA	NA	NA	NA	NA	NA	NA	NA	0
Mweka2007	2007	Mwe_2007_326	13	Male	NA	NA	Alive	Suspected/probable	2007-08-29	NA	NA	NA	NA	1	1	1	1	0	0	NA	1
Mweka2008	2008	Mwe_2008_12	13	Female	2008-12-06	NA	Dead	Probable	2008-12-17	NA	NA	2008-12-14	NA	1	1	1	1	1	1	NA	1
Mweka2008	2008	Mwe_2008_24	13	Female	2008-12-25	NA	Dead	Confirmed	2008-12-28	NA	NA	2009-01-01	NA	1	1	0	0	0	1	NA	1
Boende	2014	Boe_2014_113	13	Female	2014-09-12	NA	Alive	Confirmed	2014-09-20	2014-09-20	NA	NA	Child	1	0	1	1	0	0	NA	1
Yambuku	1976	Yam_1976_20	12	Female	1976-09-09	NA	Dead	Suspected/probable/confirmed	NA	NA	1976-09-24	NA	NA	NA	NA	NA	NA	NA	NA	NA	0
Yambuku	1976	Yam_1976_127	12	Male	1976-09-22	NA	Dead	Suspected/probable/confirmed	NA	NA	1976-10-04	NA	NA	NA	NA	NA	NA	NA	NA	NA	0
Yambuku	1976	Yam_1976_208	12	Female	1976-10-04	NA	Dead	Suspected/probable/confirmed	NA	NA	1976-10-10	NA	NA	NA	NA	NA	NA	NA	NA	NA	0
Kikwit	1995	Kik_1995_291	12	Male	1995-06-10	NA	Alive	Probable	1995-06-17	1995-06-12	NA	NA	no HCW	NA	NA	NA	NA	NA	NA	NA	0
Kikwit	1995	Kik_1995_292	12	Female	1995-06-05	1995-07-04	Alive	Probable	1995-06-17	1995-06-10	NA	NA	no HCW	1	1	1	1	NA	NA	NA	1
Mweka2007	2007	Mwe_2007_94	12	Male	NA	NA	Dead	Suspected/probable	2007-06-08	NA	NA	2007-06-08	NA	NA	NA	NA	NA	NA	NA	NA	0
Mweka2007	2007	Mwe_2007_174	12	Male	NA	NA	Dead	Suspected/probable	2007-08-15	NA	NA	2007-08-15	NA	NA	NA	NA	NA	NA	NA	NA	0
Boende	2014	Boe_2014_92	12	Male	2014-09-04	NA	Alive	Confirmed	2014-09-13	NA	NA	NA	Student	1	0	0	0	0	0	NA	1
Mweka2007	2007	Mwe_2007_231	11	Male	NA	NA	Dead	Suspected/probable	2007-08-27	NA	NA	2007-08-27	NA	NA	NA	NA	NA	NA	NA	NA	0
Mweka2007	2007	Mwe_2007_311	11	Female	NA	NA	Alive	Suspected/probable	2007-07-26	NA	NA	NA	NA	1	1	0	1	1	0	NA	1
Mweka2008	2008	Mwe_2008_25	11	Female	2008-12-21	NA	Alive	Probable	NA	NA	NA	NA	NA	1	0	0	1	0	0	NA	1
Boende	2014	Boe_2014_133	11	Male	2014-10-04	NA	Alive	Confirmed	2014-10-04	2014-10-04	NA	NA	Child	1	1	0	0	1	0	NA	1
Yambuku	1976	Yam_1976_203	10	Female	1976-10-03	NA	Dead	Suspected/probable/confirmed	NA	NA	1976-10-07	NA	NA	NA	NA	NA	NA	NA	NA	NA	0
Kikwit	1995	Kik_1995_218	10	Female	1995-05-23	1995-05-28	Dead	Probable	1995-06-01	1995-05-24	NA	1995-05-28	no HCW	1	1	1	NA	NA	1	NA	1
Kikwit	1995	Kik_1995_294	10	Male	1995-06-13	NA	Dead	Probable	1995-06-19	NA	NA	1995-06-19	no HCW	NA	NA	NA	NA	NA	NA	NA	0
Mweka2007	2007	Mwe_2007_90	10	Male	NA	NA	Dead	Suspected/probable	2007-08-14	NA	NA	2007-08-14	NA	NA	NA	NA	NA	NA	NA	NA	0
Mweka2007	2007	Mwe_2007_202	10	Female	NA	NA	Dead	Suspected/probable	2007-07-30	NA	NA	2007-07-30	NA	NA	NA	NA	NA	NA	NA	NA	0
Mweka2007	2007	Mwe_2007_203	10	Female	NA	NA	Dead	Suspected/probable	2007-08-30	NA	NA	2007-08-30	NA	NA	NA	NA	NA	NA	NA	NA	0
Mweka2007	2007	Mwe_2007_222	10	Male	2007-09-04	NA	Alive	Suspected/probable	2007-09-04	NA	NA	NA	NA	1	1	1	1	0	1	NA	1
Kikwit	1995	Kik_1995_88	9	Male	1995-05-07	1995-05-13	Dead	Probable	1995-05-13	1995-05-13	NA	1995-05-14	no HCW	NA	NA	NA	NA	NA	NA	NA	0
Kikwit	1995	Kik_1995_201	9	Female	1995-05-21	NA	Dead	Probable	1995-05-30	NA	NA	1995-05-29	no HCW	NA	NA	NA	NA	NA	NA	NA	0
Kikwit	1995	Kik_1995_255	9	Female	1995-06-06	1995-06-11	Alive	Probable	1995-06-08	1995-06-07	NA	NA	no HCW	NA	NA	NA	NA	NA	NA	NA	0
Kikwit	1995	Kik_1995_277	9	Female	1995-06-02	1995-06-11	Dead	Probable	1995-06-11	1995-06-10	NA	1995-06-11	no HCW	1	1	NA	1	1	1	NA	1
Tandala	1977	Tan_1977_1	9	Female	NA	NA	Dead	Confirmed	NA	NA	NA	NA	Child	1	NA	1	NA	NA	1	NA	1
Mweka2007	2007	Mwe_2007_225	9	Male	NA	NA	Dead	Suspected/probable	2007-08-25	NA	NA	2007-08-25	NA	NA	NA	NA	NA	NA	NA	NA	0
Mweka2007	2007	Mwe_2007_282	9	Female	NA	NA	Alive	Suspected/probable	2007-06-13	NA	NA	NA	NA	1	1	1	1	0	0	NA	1
Yambuku	1976	Yam_1976_25	8	Female	1976-09-10	NA	Dead	Suspected/probable/confirmed	NA	NA	1976-09-16	NA	NA	NA	NA	NA	NA	NA	NA	NA	0
Yambuku	1976	Yam_1976_162	8	Female	1976-09-25	NA	Dead	Suspected/probable/confirmed	NA	NA	1976-10-02	NA	NA	NA	NA	NA	NA	NA	NA	NA	0
Yambuku	1976	Yam_1976_189	8	Female	1976-09-30	NA	Dead	Suspected/probable/confirmed	NA	NA	1976-10-05	NA	NA	NA	NA	NA	NA	NA	NA	NA	0
Kikwit	1995	Kik_1995_152	8	Female	1995-04-15	NA	Alive	Probable	1995-05-25	NA	NA	NA	no HCW	NA	NA	NA	NA	NA	NA	NA	0
Kikwit	1995	Kik_1995_173	8	Male	1995-05-25	1995-06-03	Alive	Probable	1995-05-27	NA	NA	NA	no HCW	NA	NA	NA	NA	NA	NA	NA	0
Kikwit	1995	Kik_1995_298	8	Female	1995-05-25	NA	Dead	Probable	1995-06-23	NA	NA	1995-06-03	no HCW	NA	NA	NA	NA	NA	NA	NA	0
Mweka2007	2007	Mwe_2007_26	8	Female	NA	NA	Alive	Suspected/probable	2007-08-18	NA	NA	NA	NA	1	1	1	1	1	0	NA	1
Mweka2008	2008	Mwe_2008_31	8	Female	2008-12-10	NA	Dead	Probable	2009-01-06	NA	NA	2008-12-22	NA	1	1	0	0	1	1	NA	1
Boende	2014	Boe_2014_71	8	Female	2014-09-06	NA	Alive	Confirmed	2014-09-08	2014-09-10	NA	NA	Student	1	0	1	0	1	0	NA	1
Kikwit	1995	Kik_1995_96	7	Female	1995-05-16	NA	Alive	Probable	1995-05-16	NA	NA	NA	no HCW	NA	NA	NA	NA	NA	NA	NA	0
Kikwit	1995	Kik_1995_226	7	Male	1995-02-13	1995-02-16	Dead	Probable	1995-06-01	NA	NA	1995-02-16	no HCW	1	1	NA	NA	1	1	NA	1
Mweka2007	2007	Mwe_2007_6	7	Male	NA	NA	Alive	Suspected/probable	2007-04-18	NA	NA	NA	NA	1	1	1	0	1	0	NA	1
Mweka2007	2007	Mwe_2007_53	7	Female	NA	NA	Alive	Suspected/probable	2007-09-03	NA	NA	NA	NA	1	1	1	1	1	0	NA	1
Mweka2007	2007	Mwe_2007_61	7	Female	NA	NA	Alive	Suspected/probable	2007-09-04	NA	NA	NA	NA	1	1	1	0	1	0	NA	1
Mweka2007	2007	Mwe_2007_193	7	Male	NA	NA	Dead	Suspected/probable	2007-07-06	NA	NA	2007-07-06	NA	NA	NA	NA	NA	NA	NA	NA	0
Mweka2007	2007	Mwe_2007_308	7	Female	NA	NA	Alive	Suspected/probable	2007-08-22	NA	NA	NA	NA	1	1	0	1	1	0	NA	1
Boende	2014	Boe_2014_70	7	Male	2014-09-05	NA	Alive	Confirmed	2014-09-08	2014-09-11	NA		Child	1	0	0	0	0	0	NA	1
Yambuku	1976	Yam_1976_14	6	Female	1976-09-07	NA	Dead	Suspected/probable/confirmed	NA	NA	1976-09-30	NA	NA	NA	NA	NA	NA	NA	NA	NA	0
Yambuku	1976	Yam_1976_27	6	Male	1976-09-10	NA	Dead	Suspected/probable/confirmed	NA	NA	1976-09-18	NA	NA	NA	NA	NA	NA	NA	NA	NA	0
Mweka2007	2007	Mwe_2007_46	6	Female	NA	NA	Alive	Suspected/probable	2007-09-03	NA	NA	NA	NA	1	1	1	1	0	0	NA	1
Mweka2007	2007	Mwe_2007_145	6	Male	NA	NA	Dead	Suspected/probable	2007-07-07	NA	NA	2007-07-07	NA	NA	NA	NA	NA	NA	NA	NA	0
Mweka2007	2007	Mwe_2007_151	6	Female	NA	NA	Dead	Suspected/probable	2007-07-09	NA	NA	2007-07-09	NA	NA	NA	NA	NA	NA	NA	NA	0
Mweka2007	2007	Mwe_2007_152	6	Male	NA	NA	Dead	Suspected/probable	2007-07-07	NA	NA	2007-07-07	NA	NA	NA	NA	NA	NA	NA	NA	0
Mweka2007	2007	Mwe_2007_177	6	Female	NA	NA	Dead	Suspected/probable	2007-06-12	NA	NA	2007-06-12	NA	NA	NA	NA	NA	NA	NA	NA	0
Mweka2007	2007	Mwe_2007_346	6	Female	NA	NA	Alive	Suspected/probable	2007-08-19	NA	NA	NA	NA	1	1	1	1	0	0	NA	1
Yambuku	1976	Yam_1976_55	5	Male	1976-09-14	NA	Dead	Suspected/probable/confirmed	NA	NA	1976-09-15	NA	NA	NA	NA	NA	NA	NA	NA	NA	0
Yambuku	1976	Yam_1976_147	5	Female	1976-09-24	NA	Dead	Suspected/probable/confirmed	NA	NA	1976-09-30	NA	NA	NA	NA	NA	NA	NA	NA	NA	0
Mweka2007	2007	Mwe_2007_5	5	Female	NA	NA	Alive	Suspected/probable	2007-04-10	NA	NA	NA	NA	1	1	1	0	1	0	NA	1
Mweka2007	2007	Mwe_2007_149	5	Male	NA	NA	Dead	Suspected/probable	2007-07-08	NA	NA	2007-07-08	NA	NA	NA	NA	NA	NA	NA	NA	0
Mweka2007	2007	Mwe_2007_160	5	Female	NA	NA	Dead	Suspected/probable	2007-07-07	NA	NA	2007-07-07	NA	NA	NA	NA	NA	NA	NA	NA	0
Mweka2007	2007	Mwe_2007_166	5	Male	NA	NA	Dead	Suspected/probable	2007-08-14	NA	NA	2007-08-14	NA	NA	NA	NA	NA	NA	NA	NA	0
Mweka2007	2007	Mwe_2007_194	5	Female	NA	NA	Dead	Suspected/probable	2007-04-04	NA	NA	2007-04-04	NA	NA	NA	NA	NA	NA	NA	NA	0
Mweka2007	2007	Mwe_2007_290	5	Male	NA	NA	Alive	Suspected/probable	2007-07-08	NA	NA	NA	NA	1	1	1	0	1	0	NA	1
Mweka2008	2008	Mwe_2008_29	5	Male	2008-12-20	NA	Alive	Probable	NA	NA	NA	NA	NA	1	1	NA	1	1	NA	NA	1
Boende	2014	Boe_2014_41	5	Male	2014-08-20	NA	Dead	Probable	2014-08-28	2014-08-28	NA	2014-08-30	NA	1	1	0	0	1	1	NA	1
Yambuku	1976	Yam_1976_87	4	Female	1976-09-18	NA	Dead	Suspected/probable/confirmed	NA	NA	1976-09-25	NA	NA	NA	NA	NA	NA	NA	NA	NA	0
Yambuku	1976	Yam_1976_93	4	Female	1976-09-19	NA	Dead	Suspected/probable/confirmed	NA	NA	1976-09-26	NA	NA	NA	NA	NA	NA	NA	NA	NA	0
Mweka2007	2007	Mwe_2007_92	4	Female	NA	NA	Dead	Suspected/probable	2007-08-17	NA	NA	2007-08-17	NA	NA	NA	NA	NA	NA	NA	NA	0
Mweka2007	2007	Mwe_2007_105	4	Female	NA	NA	Dead	Suspected/probable	2007-06-16	NA	NA	2007-06-16	NA	NA	NA	NA	NA	NA	NA	NA	0
Mweka2007	2007	Mwe_2007_114	4	Female	NA	NA	Dead	Suspected/probable	2007-08-25	NA	NA	2007-08-25	NA	NA	NA	NA	NA	NA	NA	NA	0
Mweka2007	2007	Mwe_2007_137	4	Female	NA	NA	Dead	Suspected/probable	2007-07-07	NA	NA	2007-07-07	NA	NA	NA	NA	NA	NA	NA	NA	0
Mweka2007	2007	Mwe_2007_168	4	Male	NA	NA	Dead	Suspected/probable	2007-07-07	NA	NA	2007-07-07	NA	NA	NA	NA	NA	NA	NA	NA	0
Mweka2007	2007	Mwe_2007_186	4	Male	NA	NA	Dead	Suspected/probable	2007-07-21	NA	NA	2007-07-21	NA	NA	NA	NA	NA	NA	NA	NA	0
Mweka2007	2007	Mwe_2007_211	4	Female	NA	NA	Dead	Suspected/probable	2007-04-10	NA	NA	2007-04-10	NA	NA	NA	NA	NA	NA	NA	NA	0
Mweka2008	2008	Mwe_2008_5	4	Female	2008-12-14	NA	Alive	Confirmed	2008-12-21	NA	NA	NA	NA	1	1	0	1	1	0	NA	1
Mweka2008	2008	Mwe_2008_21	4	Male	2008-12-21	NA	Alive	Probable	2008-12-21	NA	NA	NA	NA	1	0	0	0	0	0	NA	1
Isiro	2012	Isi_2012_175	4	Female	2012-10-12	NA	Alive	Confirmed	2012-10-12	2012-10-12	NA	NA	Child	1	0	1	0	0	0	0	1
Yambuku	1976	Yam_1976_101	3	Male	1976-09-20	NA	Dead	Suspected/probable/confirmed	NA	NA	1976-09-26	NA	NA	NA	NA	NA	NA	NA	NA	NA	0
Yambuku	1976	Yam_1976_107	3	Female	1976-09-20	NA	Dead	Suspected/probable/confirmed	NA	NA	1976-09-30	NA	NA	NA	NA	NA	NA	NA	NA	NA	0
Yambuku	1976	Yam_1976_158	3	Male	1976-09-25	NA	Dead	Suspected/probable/confirmed	NA	NA	1976-09-29	NA	NA	NA	NA	NA	NA	NA	NA	NA	0
Yambuku	1976	Yam_1976_175	3	Male	1976-09-27	NA	Dead	Suspected/probable/confirmed	NA	NA	1976-10-04	NA	NA	NA	NA	NA	NA	NA	NA	NA	0
Kikwit	1995	Kik_1995_305	3	Male	1995-05-05	1995-05-12	Alive	Probable	1995-08-15	1995-05-05	NA	NA	no HCW	NA	NA	NA	NA	NA	NA	NA	0
Mweka2007	2007	Mwe_2007_88	3	Male	NA	NA	Dead	Suspected/probable	2007-07-15	NA	NA	2007-07-15	NA	NA	NA	NA	NA	NA	NA	NA	0
Mweka2007	2007	Mwe_2007_106	3	Female	NA	NA	Dead	Suspected/probable	2007-06-04	NA	NA	2007-06-04	NA	NA	NA	NA	NA	NA	NA	NA	0
Mweka2007	2007	Mwe_2007_171	3	Female	NA	NA	Dead	Suspected/probable	2007-06-27	NA	NA	2007-06-27	NA	NA	NA	NA	NA	NA	NA	NA	0
Mweka2007	2007	Mwe_2007_181	3	Female	NA	NA	Dead	Suspected/probable	2007-06-05	NA	NA	2007-06-05	NA	NA	NA	NA	NA	NA	NA	NA	0
Mweka2007	2007	Mwe_2007_210	3	Female	NA	NA	Dead	Suspected/probable	2007-04-10	NA	NA	2007-04-10	NA	NA	NA	NA	NA	NA	NA	NA	0
Mweka2007	2007	Mwe_2007_242	3	Female	NA	NA	Dead	Suspected/probable	2007-08-27	NA	NA	2007-08-27	NA	NA	NA	NA	NA	NA	NA	NA	0
Boende	2014	Boe_2014_89	3	Female	2014-09-09	NA	Dead	Confirmed	2014-09-12	2014-09-12	NA	2014-09-18	Student	0	0	0	0	0	0	NA	1
Boende	2014	Boe_2014_109	3	Female	2014-09-14	NA	Dead	Confirmed	2014-09-17	NA	NA	NA	Child	1	1	0	0	1	0	NA	1
Yambuku	1976	Yam_1976_59	2	Male	1976-09-14	NA	Dead	Suspected/probable/confirmed	NA	NA	1976-09-21	NA	NA	NA	NA	NA	NA	NA	NA	NA	0
Yambuku	1976	Yam_1976_184	2	Male	1976-09-29	NA	Dead	Suspected/probable/confirmed	NA	NA	1976-10-03	NA	NA	NA	NA	NA	NA	NA	NA	NA	0
Yambuku	1976	Yam_1976_259	2	Female	NA	NA	Dead	Suspected/probable/confirmed	NA	NA	1976-09-24	NA	NA	NA	NA	NA	NA	NA	NA	NA	0
Kikwit	1995	Kik_1995_225	2	Male	1995-02-08	1995-02-11	Dead	Probable	1995-06-01	NA	NA	1995-02-11	no HCW	NA	NA	NA	NA	NA	NA	NA	0
Kikwit	1995	Kik_1995_247	2	Male	1995-05-26	1995-05-29	Alive	Probable	1995-06-06	NA	NA	NA	no HCW	NA	NA	NA	NA	NA	NA	NA	0
Mweka2007	2007	Mwe_2007_73	2	Female	NA	NA	Dead	Suspected/probable	2007-07-16	NA	NA	2007-07-16	NA	NA	NA	NA	NA	NA	NA	NA	0
Mweka2007	2007	Mwe_2007_81	2	Female	NA	NA	Dead	Suspected/probable	2007-09-03	NA	NA	2007-09-03	NA	NA	NA	NA	NA	NA	NA	NA	0
Mweka2007	2007	Mwe_2007_84	2	Female	NA	NA	Dead	Suspected/probable	2007-09-25	NA	NA	2007-09-25	NA	NA	NA	NA	NA	NA	NA	NA	0
Mweka2007	2007	Mwe_2007_111	2	Male	NA	NA	Dead	Suspected/probable	2007-09-03	NA	NA	2007-09-03	NA	NA	NA	NA	NA	NA	NA	NA	0
Mweka2007	2007	Mwe_2007_196	2	Female	NA	NA	Dead	Suspected/probable	2007-06-29	NA	NA	2007-06-29	NA	NA	NA	NA	NA	NA	NA	NA	0
Mweka2007	2007	Mwe_2007_228	2	Male	NA	NA	Dead	Suspected/probable	2007-08-18	NA	NA	2007-08-18	NA	NA	NA	NA	NA	NA	NA	NA	0
Mweka2007	2007	Mwe_2007_285	2	Female	NA	NA	Alive	Suspected/probable	2007-06-24	NA	NA	NA	NA	1	1	1	0	1	0	NA	1
Boende	2014	Boe_2014_123	2	Male	2014-09-19	NA	Alive	Confirmed	2014-09-22	2014-09-19	NA	NA	Child	1	0	0	0	0	0	NA	1
Yambuku	1976	Yam_1976_260	1.5	Male	NA	NA	Dead	Suspected/probable/confirmed	NA	NA	NA	NA	NA	NA	NA	NA	NA	NA	NA	NA	0
Kikwit	1995	Kik_1995_223	1.5	Female	1995-02-20	1995-02-23	Dead	Probable	1995-06-01	NA	NA	1995-02-23	no HCW	NA	NA	NA	NA	NA	NA	NA	0
Yambuku	1976	Yam_1976_39	1	Male	1976-09-12	NA	Dead	Suspected/probable/confirmed	NA	NA	1976-09-17	NA	NA	NA	NA	NA	NA	NA	NA	NA	0
Yambuku	1976	Yam_1976_91	1	Female	1976-09-19	NA	Dead	Suspected/probable/confirmed	NA	NA	1976-09-24	NA	NA	NA	NA	NA	NA	NA	NA	NA	0
Yambuku	1976	Yam_1976_98	1	Male	1976-09-20	NA	Dead	Suspected/probable/confirmed	NA	NA	1976-09-23	NA	NA	NA	NA	NA	NA	NA	NA	NA	0
Yambuku	1976	Yam_1976_168	1	Male	1976-09-26	NA	Dead	Suspected/probable/confirmed	NA	NA	1976-09-28	NA	NA	NA	NA	NA	NA	NA	NA	NA	0
Yambuku	1976	Yam_1976_192	1	Male	1976-10-01	NA	Dead	Suspected/probable/confirmed	NA	NA	1976-10-07	NA	NA	NA	NA	NA	NA	NA	NA	NA	0
Yambuku	1976	Yam_1976_207	1	Female	1976-10-04	NA	Dead	Suspected/probable/confirmed	NA	NA	1976-10-09	NA	NA	NA	NA	NA	NA	NA	NA	NA	0
Kikwit	1995	Kik_1995_115	1	Female	1995-05-17	1995-05-23	Dead	Probable	1995-05-17	1995-05-20	NA	1995-05-23	no HCW	1	1	1	NA	NA	NA	NA	1
Mweka2007	2007	Mwe_2007_72	1	Male	NA	NA	Dead	Suspected/probable	2007-08-04	NA	NA	2007-08-04	NA	NA	NA	NA	NA	NA	NA	NA	0
Mweka2007	2007	Mwe_2007_140	1	Female	NA	NA	Dead	Suspected/probable	2007-07-07	NA	NA	2007-07-07	NA	NA	NA	NA	NA	NA	NA	NA	0
Mweka2007	2007	Mwe_2007_148	1	Male	NA	NA	Dead	Suspected/probable	2007-07-08	NA	NA	2007-07-08	NA	NA	NA	NA	NA	NA	NA	NA	0
Mweka2007	2007	Mwe_2007_158	1	Male	NA	NA	Dead	Suspected/probable	2007-07-06	NA	NA	2007-07-06	NA	NA	NA	NA	NA	NA	NA	NA	0
Mweka2007	2007	Mwe_2007_159	1	Female	NA	NA	Dead	Suspected/probable	2007-07-06	NA	NA	2007-07-06	NA	NA	NA	NA	NA	NA	NA	NA	0
Mweka2007	2007	Mwe_2007_178	1	Female	NA	NA	Dead	Suspected/probable	2007-06-28	NA	NA	2007-06-28	NA	NA	NA	NA	NA	NA	NA	NA	0
Mweka2007	2007	Mwe_2007_180	1	Female	NA	NA	Dead	Suspected/probable	2007-06-18	NA	NA	2007-06-18	NA	NA	NA	NA	NA	NA	NA	NA	0
Mweka2007	2007	Mwe_2007_185	1	Male	NA	NA	Dead	Suspected/probable	2007-07-21	NA	NA	2007-07-21	NA	NA	NA	NA	NA	NA	NA	NA	0
Mweka2007	2007	Mwe_2007_191	1	Male	NA	NA	Dead	Suspected/probable	2007-07-20	NA	NA	2007-07-20	NA	NA	NA	NA	NA	NA	NA	NA	0
Mweka2007	2007	Mwe_2007_199	1	Female	NA	NA	Dead	Suspected/probable	2007-08-10	NA	NA	2007-08-10	NA	NA	NA	NA	NA	NA	NA	NA	0
Mweka2007	2007	Mwe_2007_229	1	Female	NA	NA	Dead	Suspected/probable	2007-08-15	NA	NA	2007-08-15	NA	NA	NA	NA	NA	NA	NA	NA	0
Mweka2008	2008	Mwe_2008_11	1	Male	2008-12-03	NA	Dead	Probable	2008-12-17	NA	NA	2008-12-11	NA	1	1	0	0	1	0	NA	1
Kikwit	1995	Kik_1995_105	0.8	Male	1995-04-20	1995-04-30	Dead	Probable	1995-05-28	1995-04-30	NA	1995-04-30	no HCW	NA	NA	NA	NA	NA	NA	NA	0
Kikwit	1995	Kik_1995_274	0.5	Male	NA	1995-05-23	Dead	Probable	1995-06-10	NA	NA	1995-05-23	no HCW	NA	NA	NA	NA	NA	NA	NA	0
Kikwit	1995	Kik_1995_95	0.25	Male	1995-05-13	NA	Dead	Probable	1995-05-15	NA	NA	1995-05-16	no HCW	NA	NA	NA	NA	NA	NA	NA	0
Isiro	2012	Isi_2012_16	0.25	Female	2012-06-07	NA	Dead	Probable	NA	2012-06-09	NA	2012-06-13	Child	1	1	0	0	1	1	1	1
Kikwit	1995	Kik_1995_202	0.16	Female	1995-05-06	NA	Dead	Probable	1995-05-30	NA	NA	1995-05-20	no HCW	NA	NA	NA	NA	NA	NA	NA	0
Boende	2014	Boe_2014_11	0.1	Female	2014-08-16	NA	Dead	Probable	2014-08-16	NA	NA	2014-08-15	NA	1	0	0	0	0	1	NA	1
Mweka2008	2008	Mwe_2008_18	0	Male	2008-11-27	2008-11-27	Dead	Probable	2008-12-17	2008-11-27	NA	2008-11-27	NA	0	0	0	0	0	0	NA	1
Isiro	2012	Isi_2012_116	0	Male	2012-09-13	NA	Dead	Confirmed	2012-09-13	2012-09-13	NA	2012-09-20	Child	0	0	0	0	0	0	0	1
